# Supplementary material for: Author Correction: Nasal airway transcriptome-wide association study of asthma reveals genetically driven mucus pathobiology
Source: Nat Commun. 2022 Oct 3;13:5806. doi: 10.1038/s41467-022-33097-z (PMC9530212; doi:10.1038/s41467-022-33097-z)
Supplement: Supplementary file 1 — Incorrect Supplementary Data 1-14 [file 41467_2022_33097_MOESM1_ESM.zip]

Archive with 28 entries (28 files):
- Supplementary Data 14.xlsx
- __MACOSX/._Supplementary Data 14.xlsx
- Supplementary Data 1.xlsx
- __MACOSX/._Supplementary Data 1.xlsx
- Supplementary Data 2.xlsx
- __MACOSX/._Supplementary Data 2.xlsx
- Supplementary Data 3.xlsx
- __MACOSX/._Supplementary Data 3.xlsx
- Supplementary Data 4.xlsx
- __MACOSX/._Supplementary Data 4.xlsx
- Supplementary Data 5.xlsx
- __MACOSX/._Supplementary Data 5.xlsx
- Supplementary Data 6.xlsx
- __MACOSX/._Supplementary Data 6.xlsx
- Supplementary Data 7.xlsx
- __MACOSX/._Supplementary Data 7.xlsx
- Supplementary Data 8.xlsx
- __MACOSX/._Supplementary Data 8.xlsx
- Supplementary Data 9.xlsx
- __MACOSX/._Supplementary Data 9.xlsx
- Supplementary Data 10.xlsx
- __MACOSX/._Supplementary Data 10.xlsx
- Supplementary Data 11.xlsx
- __MACOSX/._Supplementary Data 11.xlsx
- Supplementary Data 12.xlsx
- __MACOSX/._Supplementary Data 12.xlsx
- Supplementary Data 13.xlsx
- __MACOSX/._Supplementary Data 13.xlsx
