# Supplementary material for: Author Correction: Nasal airway transcriptome-wide association study of asthma reveals genetically driven mucus pathobiology
Source: Nat Commun. 2022 Oct 3;13:5806. doi: 10.1038/s41467-022-33097-z (PMC9530212; doi:10.1038/s41467-022-33097-z)
Supplement: Supplementary file 1 — Incorrect Supplementary Data 1-14 [file 41467_2022_33097_MOESM1_ESM.zip › Supplementary Data 1.xlsx]

## Sheet: Sheet1
Supplementary Data 1. Table of independent eVariants. Two-sided p-values were obtained from QTLtools.
GENE	SNP	SNP_CHR	SNP_POSITION	MINOR_ALLELE	MAJOR_ALLELE	P-VALUE	HIT_RANK
LOC100133331	rs144022023	1	797421	G	A	9.72634e-44	1
LOC100133331	rs12238997	1	758351	G	A	2.24112e-20	2
LOC100133331	chr1:788358	1	788358	A	ACT	2.7484e-10	3
LOC100133331	rs12565110	1	792275	T	C	9.65378e-10	4
LOC100288069	rs113340103	1	770072	A	T	1.35264e-05	1
LINC01128	rs150344285	1	834705	C	G	3.95983e-06	1
LINC01128	rs113260116	1	1299211	A	G	7.40665e-05	2
FAM41C	rs773849031	1	855378	G	GTA	2.3202e-08	1
FAM41C	rs115057577	1	1086774	G	A	8.63584e-05	2
SAMD11	rs78128413	1	919788	A	G	2.33939e-22	1
NOC2L	rs111463901	1	946870	A	C	9.65107e-48	1
NOC2L	rs13303206	1	954258	C	G	8.48835e-22	2
KLHL17	rs924997094	1	965337	C	CTTAT	2.74946e-44	1
KLHL17	rs79750022	1	1065530	T	C	4.35352e-05	2
PLEKHN1	rs2340596	1	978509	A	G	9.26288e-22	1
PLEKHN1	rs6696971	1	962358	T	C	2.30757e-13	2
PLEKHN1	rs41285816	1	982260	A	G	4.93757e-06	3
PERM1	rs6605058	1	981680	G	C	1.18612e-12	1
PERM1	rs2341354	1	983193	G	A	3.67754e-07	2
PERM1	rs552427653	1	1059765	A	G	1.31502e-05	3
HES4	rs2710880	1	995786	G	A	5.22444e-09	1
ISG15	rs386627427	1	1013490	G	C	2.40952e-13	1
ISG15	rs189179306	1	1013489	T	C	4.86753e-06	2
AGRN	rs34927559	1	1019636	G	A	6.48029e-24	1
AGRN	rs2710873	1	1042813	A	G	5.6268e-11	2
AGRN	rs148796366	1	858771	A	G	4.90493e-06	3
AGRN	rs141263266	1	1002293	A	G	3.20548e-05	4
RNF223	rs4075116	1	1068249	T	C	7.09814e-23	1
TTLL10	rs5010606	1	1173931	A	G	1.22217e-44	1
TTLL10	rs11260547	1	1179833	T	G	1.56099e-13	2
TTLL10	rs11587345	1	1173965	C	G	8.20066e-18	3
TTLL10	rs9729550	1	1199862	C	A	5.26958e-10	4
TTLL10	rs112517367	1	1180625	T	C	1.10684e-07	5
TTLL10	rs115990140	1	1530230	A	G	2.85385e-05	6
TTLL10	rs74046669	1	1287218	T	C	5.84228e-05	7
TNFRSF18	rs12061357	1	1191950	T	C	5.38283e-26	1
TNFRSF18	rs4314833	1	1186644	C	T	2.43978e-08	2
SDF4	rs12061357	1	1191950	T	C	1.1498e-19	1
SDF4	rs1240713	1	1409623	C	T	2.44409e-08	2
B3GALT6	rs74374908	1	1222245	T	C	7.0386e-19	1
B3GALT6	rs147488889	1	1441399	G	A	2.59175e-08	2
B3GALT6	rs6603782	1	1236037	T	C	8.41993e-07	3
B3GALT6	rs12096608	1	1235720	G	T	8.11658e-06	4
FAM132A	rs3845295	1	1353203	G	C	1.66256e-05	1
FAM132A	rs79466635	1	1962065	C	G	1.66364e-05	2
UBE2J2	rs910556	1	1287315	C	G	6.88693e-07	1
UBE2J2	chr1:1372904	1	1372904	G	GGA	1.67983e-05	2
ACAP3	rs1240746	1	1395346	G	A	5.01983e-33	1
PUSL1	rs115316182	1	1287310	T	C	4.73382e-10	1
PUSL1	rs621668	1	1291869	C	T	1.96772e-05	2
CPSF3L	rs34782209	1	1359138	T	C	2.40182e-11	1
CPSF3L	rs112615655	1	1252068	A	G	6.28132e-05	2
CPTP	rs307346	1	1325353	C	A	5.67475e-39	1
CPTP	rs143665416	1	1431238	T	C	9.3985e-07	2
MXRA8	rs61745645	1	1228692	T	C	2.10299e-07	1
MXRA8	rs113457604	1	1380206	A	G	1.16331e-05	2
AURKAIP1	rs112533928	1	1374801	G	A	1.00561e-25	1
AURKAIP1	rs375304946	1	1535017	A	G	2.53426e-05	2
AURKAIP1	chr1:1398672	1	1398672	C	CTAGAG	3.11259e-05	3
LOC148413	rs113617566	1	1389777	A	G	2.64828e-21	1
LOC148413	rs112030392	1	1425135	C	T	1.38127e-07	2
LOC148413	rs141381026	1	2127644	G	A	3.69727e-05	3
MRPL20	rs11548045	1	1407014	A	G	4.01086e-26	1
MRPL20	rs35056373	1	1361679	A	G	6.5946e-15	2
MRPL20	rs115482194	1	1296403	G	A	2.4151e-05	3
ANKRD65	rs3766165	1	1419214	G	A	4.18851e-33	1
ANKRD65	rs1240701	1	1433374	C	T	6.37919e-12	2
ANKRD65	rs145451682	1	1424777	A	T	2.65055e-09	3
ANKRD65	rs111203438	1	1341322	A	G	1.77233e-05	4
LOC102724312	rs4590	1	1440430	G	C	2.1e-28	1
LOC102724312	rs11485863	1	1432319	A	G	1.53935e-09	2
LOC102724312	rs1695848	1	1426175	C	T	2.48567e-05	3
VWA1	rs1240701	1	1433374	C	T	1.76582e-76	1
ATAD3C	rs1240730	1	1468856	T	C	1.21995e-14	1
ATAD3C	rs112186558	1	1462329	G	T	7.3091e-15	2
ATAD3C	rs3845296	1	1438102	C	G	1.98926e-05	3
ATAD3C	rs145783063	1	1489748	C	T	3.10583e-05	4
ATAD3B	rs9439464	1	1534218	G	C	1.47965e-40	1
ATAD3B	rs12143546	1	1510122	C	G	1.65541e-13	2
ATAD3B	rs147983918	1	1487629	T	C	1.11301e-06	3
ATAD3A	rs904586	1	1495204	C	T	4.26214e-14	1
ATAD3A	rs904586	1	1495204	C	T	1.37363e-11	2
ATAD3A	rs4320726	1	1557146	T	C	1.46371e-09	3
ATAD3A	rs112465899	1	1515828	A	G	1.31265e-07	4
ATAD3A	rs9439464	1	1534218	G	C	1.38959e-08	5
ATAD3A	rs6686506	1	1526086	C	A	2.20515e-06	6
SSU72	rs374843066	1	1574655	G	GGC	1.21556e-10	1
C1orf233	rs7366635	1	1554694	G	A	1.83744e-17	1
C1orf233	rs28401288	1	1639348	T	G	3.56315e-15	2
C1orf233	rs59025469	1	1527951	G	A	1.65512e-05	3
MIB2	rs7418389	1	1616547	C	T	8.27466e-46	1
MIB2	rs12755088	1	1623412	C	T	1.30246e-17	2
MIB2	rs9661500	1	1659220	G	A	8.54099e-12	3
MIB2	rs190669692	1	1584183	A	G	9.8522e-06	4
MIB2	rs140108519	1	1073248	T	C	2.70757e-05	5
MMP23A	rs1044816392	1	1717376	C	CTAACACCCG	1.28827e-44	1
MMP23A	rs374313793	1	1689221	A	G	1.93768e-16	2
MMP23A	rs141694617	1	1845552	T	G	3.44125e-06	3
MMP23A	rs10449893	1	1319750	A	G	7.4757e-06	4
CDK11B	rs36048328	1	1673060	A	G	8.42482e-11	1
CDK11B	rs186603783	1	1759182	A	G	3.29662e-06	2
CDK11B	rs28428940	1	2021814	A	G	2.78118e-05	3
SLC35E2B	rs72634819	1	1665061	T	C	1.96448e-42	1
SLC35E2B	rs35947799	1	1694167	A	G	1.3052e-25	2
SLC35E2B	rs751993	1	1909075	C	G	3.89542e-06	3
SLC35E2B	rs188979018	1	1808707	C	G	2.28219e-07	4
SLC35E2B	rs66599757	1	1625951	A	G	4.34553e-06	5
SLC35E2B	rs2905056	1	851882	G	C	2.12333e-05	6
SLC35E2B	rs111413818	1	2387270	G	C	4.05711e-05	7
CDK11A	rs374313793	1	1689221	A	G	2.29362e-41	1
CDK11A	rs186603783	1	1759182	A	G	3.55636e-14	2
CDK11A	rs61776802	1	1696758	G	A	2.23659e-10	3
CDK11A	rs61776850	1	1714932	T	G	2.96701e-11	4
CDK11A	rs36146527	1	1652913	T	C	1.30519e-10	5
CDK11A	rs199846682	1	1716498	CA	C	1.23963e-08	6
CDK11A	rs141694617	1	1845552	T	G	8.47199e-07	7
CDK11A	rs141286142	1	1428542	G	A	9.21327e-06	8
CDK11A	rs186485779	1	1673594	T	C	2.90709e-05	9
SLC35E2	rs115866895	1	1661177	G	A	1.57609e-105	1
SLC35E2	rs4648725	1	1812038	C	G	8.70586e-10	2
SLC35E2	rs374313793	1	1689221	A	G	5.82855e-18	3
SLC35E2	rs186603783	1	1759182	A	G	1.20142e-06	4
SLC35E2	rs200672606	1	1737703	C	A	9.44065e-07	5
SLC35E2	chr1:1649932	1	1649932	T	C	5.98959e-06	6
SLC35E2	rs189658731	1	2116324	T	C	1.95174e-05	7
NADK	rs2235538	1	1759354	A	G	1.54579e-24	1
NADK	rs114645031	1	1742470	G	A	1.15696e-05	2
GNB1	rs184495980	1	1890472	G	C	1.12503e-15	1
GNB1	rs2748970	1	1937273	C	T	4.08471e-12	2
CALML6	rs941531	1	1900918	A	G	2.61225e-06	1
TMEM52	rs111291999	1	1845301	A	C	3.12154e-07	1
CFAP74	rs4648603	1	1971864	T	C	7.65664e-22	1
CFAP74	rs7551350	1	1976644	A	G	2.58594e-20	2
CFAP74	rs72894764	1	1964118	T	C	3.32126e-12	3
CFAP74	chr1:1989491	1	1989491	G	GTC	5.24085e-08	4
CFAP74	rs4648746	1	1983048	G	A	4.09388e-08	5
CFAP74	rs114127215	1	2130643	C	T	7.13447e-06	6
PRKCZ	rs925905	1	2112598	C	T	5.02596e-28	1
PRKCZ	rs2139062	1	2103488	G	A	2.51247e-10	2
PRKCZ	rs384812	1	2202633	G	T	3.93886e-08	3
FAAP20	rs184913942	1	2194537	A	C	1.6575e-18	1
FAAP20	rs72925890	1	2193142	A	G	1.75769e-32	2
FAAP20	rs2503701	1	2189679	T	C	4.35827e-11	3
FAAP20	rs3107157	1	2130530	C	T	4.86684e-07	4
MORN1	rs4648834	1	2366816	G	A	6.34205e-30	1
MORN1	rs112589332	1	2374859	C	CA	3.886e-09	2
MORN1	rs74638769	1	3267132	T	C	9.30594e-06	3
MORN1	rs11573993	1	2562453	A	G	4.53223e-05	4
LOC100129534	rs16825067	1	2356409	C	G	1.98045e-27	1
LOC100129534	rs2843160	1	2377643	G	T	1.28782e-12	2
LOC100129534	rs61762093	1	2346111	C	G	1.12097e-09	3
RER1	rs3001337	1	2401549	C	T	1.17845e-30	1
RER1	rs7552080	1	3226451	C	G	3.55079e-05	2
PEX10	rs1129333	1	2404237	G	A	4.16482e-07	1
PEX10	rs12092052	1	2409065	T	C	8.45656e-07	2
PEX10	rs6662056	1	1991835	T	C	6.43578e-06	3
PLCH2	rs12022929	1	2428542	T	G	8.65501e-31	1
PLCH2	rs2494587	1	2427319	T	C	1.54862e-12	2
PLCH2	rs12731309	1	2420707	T	C	1.6012e-10	3
PLCH2	rs150533628	1	2424708	T	C	1.82774e-06	4
PANK4	rs2477707	1	2499618	T	C	4.02805e-09	1
PANK4	rs12731186	1	2480854	T	C	2.41982e-05	2
LOC115110	chr1:2557042	1	2557042	T	TGTCTCTGGGC	4.53122e-13	1
LOC115110	chr1:2557042	1	2557042	T	TGTCTCTGGGC	2.07497e-46	2
LOC115110	rs3748825	1	2551831	C	T	1.59324e-11	3
TNFRSF14	rs4648648	1	2581013	A	G	1.26294e-14	1
TNFRSF14	chr1:2557042	1	2557042	T	TGTCTCTGGGC	3.40741e-09	2
TNFRSF14	chr1:2117367	1	2117367	G	GT	1.31462e-05	3
LOC100996583	rs191100912	1	2577842	C	T	1.02464e-31	1
LOC100996583	rs77529941	1	2416026	C	T	2.11809e-05	2
FAM213B	rs77157427	1	2600541	G	A	5.87344e-15	1
FAM213B	rs866983614	1	2546230	A	G	6.22688e-12	2
FAM213B	rs116286701	1	2605727	T	A	1.1499e-08	3
MMEL1	rs3748819	1	2593527	T	C	1.55344e-29	1
MMEL1	rs12022594	1	2995636	T	C	3.31093e-05	2
TTC34	rs79031158	1	2768000	A	G	2.72172e-07	1
TTC34	rs12129508	1	2579949	A	G	9.82149e-06	2
TTC34	rs12406782	1	3578131	T	C	4.72816e-05	3
ARHGEF16	rs2185639	1	3473163	T	C	3.64021e-17	1
ARHGEF16	rs12145462	1	3460174	T	C	1.22104e-06	2
MEGF6	rs28447582	1	3531796	A	G	7.4571e-24	1
MEGF6	rs71634337	1	3523550	T	C	3.45512e-07	2
MEGF6	rs12068558	1	3491993	T	G	1.76351e-05	3
TPRG1L	rs140027236	1	4206059	A	G	5.57116e-06	1
TPRG1L	rs746647584	1	3629700	C	CCGGG	1.37792e-25	2
TPRG1L	rs2760321	1	3631572	C	T	4.87084e-13	3
TPRG1L	rs3765713	1	3684559	G	A	4.81169e-06	4
WRAP73	rs9662739	1	3657855	A	T	5.31191e-37	1
WRAP73	rs78069363	1	3627994	A	G	1.40174e-05	2
TP73	rs1801174	1	3722110	T	C	2.52469e-11	1
TP73	rs11801431	1	3669300	G	T	2.3729e-05	2
TP73-AS1	rs3737590	1	3746493	T	A	2.00632e-48	1
TP73-AS1	rs1885867	1	3729628	A	G	1.62396e-07	2
TP73-AS1	rs6699377	1	3762913	T	G	9.91086e-08	3
TP73-AS1	rs60946587	1	3789324	G	A	5.07229e-06	4
SMIM1	rs34961462	1	3773288	T	C	5.58018e-08	1
SMIM1	chr1:3776565	1	3776565	T	TC	0.000135812	2
SMIM1	rs2275819	1	3772844	A	G	1.70949e-07	3
SMIM1	rs1175549	1	3775163	C	A	2.20281e-06	4
LRRC47	rs77989248	1	3830255	T	C	1.99327e-14	1
LRRC47	rs2368537	1	3786773	C	G	4.70279e-10	2
LRRC47	rs186337329	1	3781002	C	G	7.28909e-08	3
LRRC47	rs7549076	1	3786770	A	G	2.14655e-06	4
LRRC47	rs557991659	1	3692301	G	T	3.13541e-05	5
CEP104	rs7530315	1	3808878	T	A	1.63736e-37	1
CEP104	rs9424309	1	3825539	T	C	3.57446e-10	2
DFFB	rs12740603	1	3857909	T	G	2.64416e-25	1
DFFB	rs11581471	1	3873098	G	A	1.79767e-17	2
C1orf174	rs6674160	1	3894804	A	G	2.91963e-29	1
C1orf174	rs10797351	1	3889771	T	G	2.04668e-16	2
C1orf174	rs111915346	1	3886497	G	C	2.52327e-10	3
C1orf174	rs115893932	1	3911407	G	A	3.99057e-06	4
LINC01134	rs74608314	1	3886305	T	C	2.64874e-06	1
LINC01134	rs76419011	1	3907240	T	C	1.90443e-06	2
AJAP1	rs2411894	1	4792847	T	C	1.30293e-07	1
AJAP1	rs10915627	1	4853439	T	A	9.01133e-06	2
NPHP4	chr1:5872006	1	5872006	G	GATT	1.20038e-43	1
NPHP4	rs11120783	1	5922692	C	T	2.53593e-23	2
NPHP4	rs115413544	1	5911958	G	A	3.61276e-08	3
NPHP4	rs534379011	1	6597530	T	C	1.20041e-08	4
NPHP4	rs114412074	1	5937261	A	C	1.6937e-08	5
KCNAB2	rs1295101	1	5996108	G	A	9.0312e-25	1
KCNAB2	rs3789533	1	6084634	G	A	2.65289e-13	2
KCNAB2	rs145992919	1	5382313	T	C	3.97293e-05	3
RPL22	rs12141181	1	6170089	C	T	3.79445e-07	1
RPL22	rs78082858	1	5368157	T	C	4.47159e-06	2
LOC102724450	rs3789520	1	6199030	T	C	4.93723e-61	1
LOC102724450	rs111378097	1	6202500	TG	T	1.99855e-10	2
LOC102724450	rs114174266	1	6206026	G	A	6.12428e-09	3
RNF207	rs114174266	1	6206026	G	A	6.78988e-22	1
RNF207	rs846107	1	6233935	A	G	9.41739e-06	2
ICMT	rs41278922	1	6220812	C	G	1.66152e-67	1
ICMT	rs74049467	1	5751569	C	G	2.58666e-05	2
LINC00337	rs116431230	1	6236149	C	A	4.74016e-17	1
LINC00337	rs9970334	1	6236178	G	T	8.20093e-06	2
GPR153	rs4908876	1	6300444	T	A	3.39123e-16	1
GPR153	rs12744452	1	6248635	G	A	7.41176e-06	2
GPR153	rs113403373	1	6307938	T	C	3.59965e-05	3
ACOT7	rs17029374	1	6327177	A	G	7.28328e-12	1
ACOT7	rs4908550	1	6403939	G	C	5.98625e-11	2
ACOT7	rs72859907	1	6374804	C	A	2.15102e-05	3
HES2	rs560182244	1	6403826	C	T	3.08666e-14	1
HES2	rs2311045	1	6440984	G	C	1.55047e-09	2
HES2	rs148829036	1	6431337	A	G	1.04443e-05	3
ESPN	rs45526846	1	6428063	A	G	4.6031e-23	1
ESPN	rs61780704	1	6429304	T	C	6.86764e-10	2
ESPN	rs12070886	1	6984814	T	G	1.5942e-06	3
ESPN	rs58993432	1	6425806	A	C	2.77773e-05	4
TNFRSF25	rs75682285	1	6471906	T	C	1.05886e-07	1
TNFRSF25	rs4908892	1	6421782	G	A	2.89653e-05	2
PLEKHG5	rs116799550	1	6620192	A	G	1.16477e-06	1
PLEKHG5	rs75682285	1	6471906	T	C	1.37279e-05	2
TAS1R1	rs45481403	1	6461218	A	G	1.1095e-07	1
THAP3	rs12127191	1	6625714	T	C	3.53653e-15	1
THAP3	chr1:6623505	1	6623505	G	GA	3.48517e-08	2
DNAJC11	rs200440	1	6653222	G	A	2.36812e-09	1
CAMTA1	rs6691442	1	6900136	A	G	2.82206e-07	1
VAMP3	rs1048785	1	7781270	A	G	6.17262e-61	1
UTS2	rs74315081	1	7895450	T	C	5.48728e-18	1
UTS2	rs471473	1	7867729	G	A	9.03485e-09	2
TNFRSF9	rs227151	1	7895377	A	T	1.4556e-06	1
TNFRSF9	rs74053718	1	7052687	A	C	5.34201e-05	2
PARK7	rs35675666	1	7961913	T	G	1.93615e-46	1
PARK7	rs12057569	1	7943520	T	C	1.6654e-19	2
PARK7	rs225115	1	7954388	T	C	2.5955e-08	3
PARK7	rs11802610	1	7913839	T	G	6.47796e-07	4
SLC45A1	rs80066406	1	9237068	T	C	1.19845e-06	1
SLC45A1	rs148579434	1	8931179	T	G	1.26099e-05	2
RERE	rs301807	1	8424763	G	A	2.28972e-16	1
LOC102724552	rs10399665	1	8347227	T	C	9.40538e-06	1
ENO1	rs989410814	1	9083627	A	G	1.83607e-08	2
ENO1	rs12127814	1	8913474	A	G	7.88971e-08	3
ENO1	rs112156048	1	8905658	G	A	8.31006e-06	4
ENO1-AS1	rs4908519	1	8872354	T	C	9.21812e-14	1
CA6	rs79721666	1	8945695	A	G	2.60438e-05	1
CA6	rs200298246	1	8956666	GA	G	3.78582e-05	2
SLC2A5	rs12080175	1	9056684	C	T	4.58411e-09	1
GPR157	rs7555576	1	9100306	G	A	6.76904e-09	1
H6PD	rs7514387	1	9271570	G	T	2.46427e-39	1
H6PD	rs34361557	1	9230648	G	A	7.89158e-42	2
H6PD	rs748479210	1	9264393	CT	C	6.00078e-08	3
H6PD	rs74606595	1	9257825	T	C	6.65237e-08	4
H6PD	rs61785813	1	9096870	A	G	1.38496e-05	5
H6PD	rs139819843	1	9260079	A	G	5.15914e-05	6
SPSB1	rs563317	1	9297889	C	G	8.41115e-11	1
SPSB1	rs386628337	1	9370811	A	G	9.93476e-06	2
SPSB1	rs12136544	1	9299955	A	C	4.06484e-05	3
TMEM201	rs113498177	1	9530874	C	T	1.46486e-05	1
PIK3CD	rs1135427	1	9727782	T	G	3.59886e-31	1
PIK3CD	rs4129341	1	9644867	G	T	1.91273e-26	2
PIK3CD	rs776815368	1	9573329	G	GT	9.18756e-07	3
PIK3CD-AS2	rs4129341	1	9644867	G	T	1.05652e-42	1
PIK3CD-AS2	rs12087498	1	9665887	A	G	2.18966e-05	2
CLSTN1	rs9887930	1	9829854	A	G	9.47183e-16	1
CLSTN1	rs12037599	1	9726787	C	G	6.53534e-09	2
CLSTN1	rs113758091	1	8859419	T	C	2.59493e-06	3
CTNNBIP1	rs2083577	1	9908035	C	T	1.64095e-13	1
CTNNBIP1	rs114310613	1	9276231	T	C	2.17854e-05	2
RBP7	rs72859558	1	9996642	C	A	9.19538e-11	1
RBP7	rs112244233	1	9997764	C	G	1.18817e-05	2
KIF1B	rs11121559	1	10395091	A	G	5.65253e-20	1
KIF1B	rs61784580	1	10210438	A	G	4.38922e-25	2
KIF1B	rs112930956	1	10199956	A	G	2.86229e-06	3
PGD	rs201376438	1	10350484	TG	T	8.32598e-117	1
PGD	rs17034569	1	10172142	T	C	3.33849e-07	2
APITD1	rs1760666	1	10437854	A	G	4.36234e-11	1
APITD1	rs191456265	1	10049594	A	T	4.70485e-05	2
APITD1-CORT	rs544289	1	10439179	G	A	1.28903e-05	1
PEX14	rs284301	1	10634068	A	G	3.29299e-08	1
C1orf127	rs11121661	1	10959889	T	C	1.4059e-06	1
SRM	rs12137519	1	11053793	A	T	8.36511e-15	1
SRM	rs2791655	1	11068597	A	G	1.51775e-09	2
EXOSC10	rs2748878	1	11069377	C	T	1.22945e-08	1
MTOR	rs35501739	1	11251160	GC	G	1.36509e-28	1
MTOR	rs1034528	1	11189075	C	G	7.82569e-10	2
MTOR	rs205490	1	10747312	A	G	3.25011e-05	3
UBIAD1	rs149101757	1	11270347	T	G	2.70179e-10	1
UBIAD1	rs66761147	1	11046852	T	C	1.04068e-05	2
UBIAD1	rs1749882	1	10881192	T	C	1.46667e-05	3
UBIAD1	rs146957353	1	11594986	G	C	2.80292e-05	4
FBXO2	rs2272983	1	11654311	G	T	9.66793e-89	1
FBXO2	rs138028038	1	11596207	A	G	6.97829e-14	2
FBXO2	rs190371744	1	11656492	G	C	5.2051e-10	3
FBXO2	rs6678084	1	11267871	C	G	1.86538e-08	4
FBXO2	rs11121816	1	11740421	G	T	1.17443e-06	5
FBXO2	rs115890552	1	11647523	A	G	6.07962e-06	6
FBXO44	rs2272983	1	11654311	G	T	3.62297e-30	1
FBXO44	rs55706902	1	11664651	C	T	6.2823e-10	2
FBXO44	rs138028038	1	11596207	A	G	2.97216e-07	3
FBXO44	rs115890552	1	11647523	A	G	3.16465e-05	4
FBXO6	rs3117063	1	11659381	A	C	5.37245e-36	1
FBXO6	rs2233025	1	11675595	A	G	2.88377e-10	2
FBXO6	rs1148462	1	12150629	G	A	9.41064e-07	3
FBXO6	rs139565779	1	11753115	C	G	1.5449e-05	4
FBXO6	rs371725307	1	10871394	C	T	2.76258e-05	5
MAD2L2	rs6679089	1	11692083	A	G	2.13758e-07	1
MAD2L2	rs138334618	1	12503436	C	A	1.70819e-05	2
AGTRAP	rs12095517	1	11737129	C	T	4.03982e-18	1
AGTRAP	rs17875978	1	11753033	A	G	2.91933e-05	2
AGTRAP	rs956161084	1	11731850	C	CTTTT	6.90075e-14	3
AGTRAP	rs11121818	1	11744232	A	G	5.10293e-07	4
MTHFR	rs1476413	1	11792243	T	C	2.74278e-67	1
MTHFR	rs7545331	1	11796764	C	G	9.92208e-16	2
MTHFR	rs45577533	1	11797519	C	T	6.7707e-09	3
CLCN6	rs45475403	1	11797150	T	C	7.39364e-39	1
CLCN6	rs187897475	1	11844950	CTCTTA	C	3.90205e-12	2
CLCN6	rs2184226	1	11787379	C	T	1.59872e-08	3
NPPA-AS1	rs198402	1	11836288	C	T	9.61618e-52	1
NPPA-AS1	rs114197600	1	11808371	A	G	2.30828e-06	2
PLOD1	rs4845888	1	11910946	G	C	6.16034e-10	1
PLOD1	rs3766744	1	11983660	A	G	4.36328e-05	2
MFN2	rs2236055	1	11982204	G	A	8.20184e-35	1
MFN2	rs149026826	1	11986701	A	G	5.67526e-07	2
MFN2	rs3088064	1	12012461	C	G	4.10031e-07	3
MFN2	rs6684539	1	11908216	G	A	3.3215e-06	4
MIIP	rs2295283	1	12022869	G	A	6.1442e-22	1
MIIP	rs77941748	1	12007279	C	G	1.21941e-07	2
MIIP	rs114468951	1	11965046	C	A	5.24973e-06	3
TNFRSF1B	rs12139487	1	11657243	C	T	8.75796e-06	1
VPS13D	rs9430727	1	12287281	A	G	2.79823e-06	1
C1orf158	rs10864582	1	12754099	G	A	3.20902e-18	1
C1orf158	rs113492409	1	12714104	A	G	3.95785e-07	2
C1orf158	rs3010945	1	12693499	C	T	2.54006e-06	3
PDPN	rs10927907	1	13597079	C	T	1.75392e-06	1
PDPN	rs113355802	1	14024770	C	G	1.14736e-05	2
PRDM2	rs1203639	1	13793937	T	C	3.60111e-06	1
KAZN	rs2801180	1	14914079	T	G	1.22275e-14	1
KAZN	rs10927612	1	14978967	T	C	1.63726e-08	2
KAZN	rs12069438	1	14955170	G	A	7.04079e-07	3
KAZN	rs72639807	1	14967332	G	A	2.18073e-05	4
TMEM51	rs144893500	1	15169982	A	G	8.4656e-11	1
TMEM51	rs149708279	1	15199299	T	A	4.32581e-08	2
TMEM51	rs148004682	1	15164949	T	C	8.38018e-06	3
TMEM51	rs115094956	1	14530824	T	C	1.34208e-05	4
FHAD1	rs386628823	1	15385144	G	T	2.93406e-69	1
FHAD1	rs11577345	1	15407430	C	T	2.36115e-11	2
FHAD1	rs34120814	1	15365345	C	T	9.51018e-09	3
FHAD1	rs142493705	1	15547603	T	C	1.09282e-06	4
EFHD2	rs2473351	1	15416193	C	T	3.40221e-19	1
EFHD2	rs77611983	1	15352554	G	A	6.04597e-10	2
EFHD2	rs34380436	1	15409565	T	C	1.70685e-05	3
CASP9	rs12691551	1	15581413	G	C	1.88828e-58	1
CASP9	rs1239492	1	16418420	T	C	1.24492e-05	2
DNAJC16	rs191358157	1	15994027	T	C	2.03554e-09	1
DNAJC16	rs12045879	1	15490595	T	C	1.48206e-12	2
DNAJC16	rs1752023	1	15245018	C	T	4.0241e-05	3
AGMAT	rs12024833	1	15539921	G	A	1.91438e-10	1
AGMAT	rs746577030	1	16450258	T	G	1.70652e-06	2
AGMAT	rs72645841	1	15579488	A	G	2.06959e-06	3
DDI2	rs17448682	1	15640218	T	C	5.13547e-17	1
RSC1A1	rs17448682	1	15640218	T	C	1.32104e-14	1
PLEKHM2	rs72882192	1	15738426	G	A	2.87411e-15	1
PLEKHM2	rs12741198	1	15702322	A	G	3.66098e-06	2
PLEKHM2	rs146487979	1	16040111	G	A	4.10997e-06	3
PLEKHM2	rs933880453	1	14896676	C	CT	3.46223e-05	4
SLC25A34	rs11577746	1	15735091	G	A	7.65254e-18	1
FBLIM1	rs10737910	1	15783174	T	C	5.47333e-10	1
FBLIM1	rs6701009	1	15609119	C	T	5.09586e-06	2
FLJ37453	rs10927863	1	15838752	A	C	2.99546e-23	1
FLJ37453	rs114368776	1	16056765	G	A	3.89313e-05	2
C1orf64	rs1739833	1	16004613	C	T	1.35956e-12	1
C1orf64	rs11552856	1	16014847	A	C	8.38743e-07	2
C1orf64	rs1544131	1	16019240	T	C	1.25822e-06	3
C1orf64	rs12088124	1	15196440	A	G	4.51193e-05	4
C1orf64	rs9442230	1	16059921	A	G	6.38181e-05	5
HSPB7	rs945418	1	16018235	C	T	3.10772e-51	1
HSPB7	rs58668677	1	16038127	A	G	5.21424e-08	2
CLCNKA	rs1572381	1	16017999	A	G	2.39102e-62	1
CLCNKA	rs573258702	1	15922630	CT	C	2.573e-06	2
CLCNKB	rs868951	1	16043819	T	G	1.34304e-09	1
CLCNKB	rs12093430	1	16051071	A	G	3.5504e-06	2
CLCNKB	rs72649629	1	15891777	T	G	5.34331e-06	3
FAM131C	rs79490929	1	16084564	T	C	6.63918e-10	1
FAM131C	rs1763604	1	16013277	G	C	2.36295e-10	2
FAM131C	rs12691553	1	16056010	C	T	1.69584e-06	3
EPHA2	rs4661686	1	16083629	G	C	2.78732e-18	1
EPHA2	rs28593197	1	16083675	G	C	2.17931e-10	2
EPHA2	rs12144143	1	16060950	G	A	2.58205e-06	3
ARHGEF19	rs59792697	1	16211850	T	C	1.31551e-35	1
ARHGEF19	rs221047	1	16203869	A	G	3.31339e-11	2
ARHGEF19	rs74054956	1	16210679	C	T	3.49386e-06	3
RSG1	chr1:16217679	1	16217679	C	CA	1.19585e-12	1
RSG1	rs2863845	1	16234684	T	C	8.91593e-06	2
FBXO42	rs7520404	1	16340461	C	A	2.56292e-12	1
SZRD1	rs612727	1	16389879	C	T	3.18024e-08	1
NECAP2	rs12031735	1	16439071	G	A	4.37171e-29	1
NECAP2	rs114229461	1	16435908	G	A	4.67178e-05	2
CROCCP3	rs277448	1	16482502	G	C	2.99248e-07	1
CROCCP3	rs2295057	1	17051061	T	C	1.70485e-08	2
CROCCP3	rs696609	1	16506900	A	G	4.48093e-07	3
CROCCP3	rs138170383	1	16501843	A	G	5.28196e-05	4
NBPF1	rs7550758	1	17000934	T	C	2.60925e-09	1
NBPF1	rs1853529	1	16513983	G	A	1.02562e-11	2
NBPF1	rs28501465	1	16679951	T	A	1.41485e-07	3
NBPF1	rs9435778	1	16900688	T	C	7.33413e-10	4
NBPF1	rs138286792	1	16518873	T	C	1.54866e-07	5
NBPF1	rs7534850	1	16505046	G	A	4.97903e-06	6
NBPF1	rs71574201	1	16897728	G	GTCTCTCTC	4.1615e-07	7
NBPF1	rs192096317	1	16426096	A	G	7.71037e-07	8
NBPF1	rs4661712	1	16166730	A	G	1.22907e-07	9
NBPF1	rs10907221	1	16111251	A	C	8.8245e-06	10
CROCCP2	rs10907229	1	16484576	C	T	8.84174e-28	1
CROCCP2	rs138170383	1	16501843	A	G	6.90475e-13	2
CROCCP2	rs157255	1	16514460	C	A	2.49813e-07	3
CROCCP2	rs147290894	1	16465306	C	G	6.21798e-11	4
CROCCP2	rs28501465	1	16679951	T	A	1.66206e-08	5
CROCCP2	rs156845	1	16474982	C	A	2.71426e-07	6
CROCCP2	rs114456729	1	16421937	T	C	2.5825e-07	7
CROCCP2	rs56047197	1	17011965	A	G	1.13539e-05	8
CROCCP2	rs180705486	1	16514720	T	G	1.94212e-06	9
CROCCP2	rs11260711	1	16123251	T	C	1.40339e-05	10
MST1P2	rs116731640	1	16677967	T	A	1.42628e-12	1
MST1P2	rs157251	1	16471093	A	G	1.11379e-07	2
MST1P2	rs116476520	1	17270624	A	C	3.83785e-05	3
ESPNP	rs157252	1	16470226	C	A	7.25074e-12	1
ESPNP	rs12026569	1	17581682	T	A	5.32614e-07	2
MST1L	rs7517838	1	16950132	T	C	9.28732e-19	1
MST1L	rs11260767	1	16497173	C	CTTTTTT	6.21753e-07	2
MST1L	rs386628943	1	16678275	T	G	2.08078e-08	3
MST1L	rs6664792	1	17141011	A	C	6.77151e-08	4
MST1L	rs115933177	1	17002690	G	A	1.54292e-07	5
MST1L	rs157255	1	16514460	C	A	4.18124e-06	6
MST1L	rs111321583	1	16188558	C	T	7.40691e-06	7
CROCC	rs138170383	1	16501843	A	G	9.54881e-14	1
CROCC	rs2761504	1	16676720	G	C	1.19453e-09	2
CROCC	rs7517838	1	16950132	T	C	6.08917e-09	3
CROCC	rs111596009	1	16045785	GC	G	9.84731e-07	4
CROCC	rs934123101	1	17764434	C	T	1.2241e-05	5
CROCC	rs141201863	1	17125112	C	T	2.90779e-06	6
CROCC	rs156860	1	16497972	C	T	1.57094e-05	7
MFAP2	rs2871776	1	17001806	C	T	7.14866e-27	1
MFAP2	rs113034295	1	16184797	A	G	1.27939e-05	2
ATP13A2	rs2076601	1	17003958	G	A	7.23344e-44	1
ATP13A2	rs2076602	1	16996703	T	A	2.34425e-06	2
SDHB	rs2235929	1	17024601	A	G	5.95719e-07	1
SDHB	rs141744956	1	17226988	T	C	4.41419e-05	2
PADI2	rs2244949	1	17097638	C	T	1.12278e-56	1
PADI2	rs910222	1	17134583	G	A	5.47442e-05	2
PADI1	rs3003465	1	17190630	T	C	1.53106e-19	1
PADI1	rs4920575	1	17233884	T	C	1.77447e-09	2
PADI1	rs2293910	1	17205087	A	G	8.60883e-06	3
PADI1	rs984873714	1	17142412	A	AT	1.1924e-07	4
PADI1	rs910222	1	17134583	G	A	6.57554e-06	5
PADI3	rs2272629	1	17266821	A	G	2.47179e-11	1
PADI3	rs34532019	1	17190907	G	A	5.08704e-07	2
PADI3	rs2293921	1	17243971	C	T	2.8689e-08	3
PADI3	rs11585119	1	17279297	A	C	1.27785e-07	4
PADI3	rs10907289	1	18185834	C	T	3.19803e-05	5
PADI3	rs113286776	1	17313362	T	G	4.97946e-05	6
RCC2	rs4920609	1	17467709	A	C	2.3285e-20	1
RCC2	rs12737852	1	17392254	T	C	9.00446e-08	2
RCC2	rs372655047	1	17380679	C	A	8.94711e-06	3
ARHGEF10L	rs112883787	1	17417164	A	G	4.73882e-08	1
ARHGEF10L	rs12117763	1	17628802	T	C	1.18342e-05	2
ARHGEF10L	rs3850723	1	17520227	T	C	3.15068e-05	3
IGSF21	rs9729211	1	18145746	G	A	5.53022e-06	1
KLHDC7A	rs2992755	1	18481403	G	C	1.25876e-64	1
KLHDC7A	rs2992751	1	18482217	C	G	8.63741e-08	2
PAX7	rs192878265	1	18646953	C	G	4.19066e-27	1
PAX7	rs72650306	1	18673015	G	A	9.64776e-08	2
PAX7	rs6603907	1	18648543	T	A	2.0395e-05	3
ALDH4A1	chr1:18880250	1	18880250	C	CG	9.29886e-14	1
ALDH4A1	rs28481840	1	18875171	G	A	3.5808e-06	2
IFFO2	rs56032131	1	18999532	A	G	2.84701e-14	1
EMC1	rs386629199	1	19245382	G	A	4.44987e-83	1
EMC1	rs7529294	1	19066656	C	T	1.7314e-12	2
MRTO4	rs735026	1	19254732	A	G	6.8919e-63	1
MRTO4	rs76265105	1	19180078	T	C	2.3735e-05	2
AKR7L	rs145419199	1	19320445	A	G	3.22553e-11	1
AKR7L	rs184687027	1	19273876	C	T	1.08288e-05	2
AKR7A3	rs57454698	1	19297460	A	G	3.42523e-34	1
AKR7A3	chr1:19299305	1	19299305	G	GGGTGCCTGTAGTCCCA	3.67546e-22	2
AKR7A3	rs34949847	1	19282884	A	G	1.35007e-06	3
LOC100506730	rs147237999	1	18983203	T	C	2.76401e-12	1
LOC100506730	rs4911983	1	19311596	C	G	1.30578e-07	2
LOC100506730	rs145177282	1	19259342	C	T	1.08676e-06	3
LOC100506730	rs74057247	1	20230176	T	C	6.94466e-06	4
LOC100506730	rs12116583	1	19063135	A	G	9.53814e-06	5
AKR7A2	rs79253438	1	19300388	C	G	7.21922e-17	1
AKR7A2	rs531068742	1	19241681	G	A	1.24641e-15	2
AKR7A2	rs4911983	1	19311596	C	G	1.88232e-10	3
AKR7A2	rs2227295	1	19311815	G	A	1.94151e-08	4
AKR7A2	rs1796925	1	19955022	T	A	1.78187e-05	5
PQLC2	rs12140547	1	19317724	A	G	1.37703e-08	1
PQLC2	rs11583187	1	19427353	A	G	1.39678e-06	2
PQLC2	rs1142409	1	19329118	A	G	3.2068e-05	3
CAPZB	rs2745231	1	19623663	G	T	3.45294e-28	1
MINOS1	rs2745214	1	19593777	C	T	6.43293e-55	1
MINOS1	rs7548346	1	19632734	G	C	2.80339e-07	2
MINOS1	rs17363660	1	19585888	G	A	3.89486e-05	3
NBL1	rs2792063	1	19633575	G	A	7.33625e-19	1
NBL1	rs7522389	1	19646864	T	G	8.94823e-14	2
NBL1	rs3087566	1	19657968	T	C	5.92787e-08	3
NBL1	rs138174714	1	19638842	T	C	9.31383e-06	4
TMCO4	rs1613010	1	19948408	C	T	5.35621e-07	1
TMCO4	rs12117039	1	19800573	C	T	8.21099e-09	2
TMCO4	rs1473687	1	19762570	G	A	1.57761e-09	3
TMCO4	rs72961754	1	19669953	T	C	2.05472e-05	4
OTUD3	rs72658579	1	19882290	C	T	2.00982e-12	1
OTUD3	rs7550198	1	20026462	G	A	5.37622e-06	2
UBXN10-AS1	rs6426617	1	20185315	G	C	7.19281e-06	1
UBXN10	rs6691280	1	20200571	G	A	1.62767e-43	1
UBXN10	rs116773981	1	20200863	C	T	8.41865e-09	2
UBXN10	rs142342032	1	20128537	C	A	1.5549e-05	3
MUL1	rs6700034	1	20508117	A	C	6.42385e-29	1
MUL1	rs582984	1	20500192	A	T	8.62461e-20	2
MUL1	rs115083503	1	20507725	A	G	3.81289e-08	3
MUL1	rs11589696	1	20509501	A	G	8.7094e-06	4
CDA	chr1:20589096	1	20589096	T	TC	1.01264e-12	1
CDA	rs72650810	1	20607099	A	G	1.95604e-06	2
PINK1	rs10916843	1	20651644	T	C	6.26478e-31	1
PINK1	rs34361349	1	20651414	AAGAG	A	2.64738e-11	2
PINK1	rs760393892	1	20645811	G	GGTTTTGTGTTCTAA	1.20582e-08	3
PINK1-AS	rs650616	1	20651565	A	G	2.74777e-49	1
PINK1-AS	rs114862136	1	20627617	G	T	3.85596e-10	2
PINK1-AS	rs3738136	1	20645618	A	G	8.5075e-11	3
PINK1-AS	rs10916837	1	20628690	C	A	4.1463e-11	4
PINK1-AS	rs137929628	1	21281762	C	T	7.1439e-06	5
PINK1-AS	rs113190967	1	20676761	A	G	1.27093e-05	6
DDOST	rs7541234	1	20634435	T	C	8.25297e-26	1
DDOST	rs1781461	1	20610201	A	G	6.02014e-15	2
KIF17	rs601329	1	20717668	G	A	2.19099e-52	1
EIF4G3	rs4654898	1	21049890	C	T	4.13703e-20	1
EIF4G3	rs7547482	1	20995776	T	C	2.01352e-06	2
ECE1	rs61781631	1	21395381	T	C	4.88785e-06	1
LOC100506801	rs212543	1	21276874	G	C	1.30726e-05	1
LOC100506801	rs6691247	1	20635357	A	C	6.67022e-05	2
NBPF3	rs2316505	1	21467465	T	C	1.82359e-97	1
NBPF3	rs10916995	1	21464228	G	A	3.18215e-53	2
NBPF3	rs777122931	1	21380118	C	CA	3.88445e-09	3
NBPF3	rs10799697	1	21489825	A	G	2.79076e-07	4
NBPF3	rs72654902	1	21316669	A	G	3.3665e-06	5
NBPF3	rs72657141	1	21379232	C	G	3.49023e-05	6
ALPL	rs1780317	1	21515481	T	C	5.00343e-06	1
RAP1GAP	rs116680485	1	21634645	A	G	1.8349e-42	1
RAP1GAP	rs829380	1	21634598	T	C	2.47951e-06	2
USP48	chr1:21804212	1	21804212	A	AT	2.4206e-07	1
USP48	rs11576963	1	21977649	A	T	1.06808e-06	2
USP48	rs60718319	1	21833216	A	G	3.61449e-05	3
LDLRAD2	rs114661372	1	21791441	T	C	2.19083e-09	1
LDLRAD2	rs12564000	1	22803260	G	A	1.44973e-05	2
HSPG2	rs4233277	1	21919263	C	T	5.12851e-09	1
HSPG2	rs12754971	1	21859325	G	A	1.52864e-05	2
LOC101928043	rs11588236	1	22022519	T	G	6.34624e-14	1
LOC101928043	rs3117047	1	22022094	A	C	1.74017e-11	2
LINC00339	rs10917120	1	22023672	A	G	7.13682e-60	1
LINC00339	rs143282757	1	22025583	A	G	7.97181e-18	2
LINC00339	rs34310237	1	22034321	G	A	2.53362e-06	3
CDC42	rs12134287	1	22069612	C	A	5.16185e-12	1
CDC42	rs12757748	1	22033064	T	C	1.50945e-05	2
WNT4	rs2744743	1	22240978	C	T	1.49607e-08	1
WNT4	rs144818026	1	21688176	T	C	1.81156e-05	2
ZBTB40	rs145499202	1	22880245	A	G	0.000350897	1
ZBTB40	rs74838164	1	22684214	A	G	4.63538e-06	2
C1QC	rs35516616	1	22621450	A	G	6.7746e-08	1
C1QC	rs15940	1	22644149	T	C	6.46602e-07	2
EPHB2	rs12723359	1	22811268	A	G	3.78181e-07	1
EPHB2	rs10917317	1	22836315	G	A	1.31061e-05	2
KDM1A	rs6682560	1	23030789	T	A	4.41907e-65	1
LUZP1	rs218341	1	22967660	C	G	3.59388e-20	1
LUZP1	rs6683983	1	23225783	C	T	6.37015e-06	2
HTR1D	rs1738475	1	23210398	G	C	8.79597e-13	1
HTR1D	rs4506436	1	22801383	C	T	2.19493e-07	2
HTR1D	rs146906136	1	22808354	G	C	5.87927e-05	3
HNRNPR	rs611159	1	23349448	G	A	3.27957e-06	1
ZNF436	rs754984	1	23371627	G	C	5.82096e-26	1
ZNF436	rs605468	1	23384312	G	A	9.08534e-06	2
ZNF436	rs142471310	1	23168950	CT	C	3.28063e-06	3
ZNF436	rs41300116	1	23507946	C	T	1.4337e-05	4
ZNF436-AS1	rs638722	1	23371124	C	T	8.61608e-30	1
TCEA3	rs4649024	1	23375090	T	C	8.70741e-51	1
TCEA3	rs79387153	1	23485253	T	A	9.19002e-10	2
TCEA3	rs1198423	1	23408748	T	G	1.56452e-10	3
TCEA3	rs1787647	1	23438470	A	T	3.69939e-05	4
ASAP3	rs1198433	1	23430202	G	A	1.66643e-16	1
ASAP3	rs12132500	1	23465457	C	A	2.69486e-09	2
ASAP3	rs6701079	1	23443489	T	G	1.74937e-05	3
ASAP3	rs144308377	1	23474140	A	G	2.27655e-05	4
TCEB3	rs386629535	1	23763043	T	G	2.53109e-10	1
TCEB3	rs59817566	1	23587391	A	G	4.72866e-06	2
TCEB3-AS1	chr1:23790485	1	23790485	G	GATACGGCC	1.1428e-05	1
TCEB3-AS1	rs766393798	1	23796496	T	C	3.90089e-05	2
LYPLA2	chr1:23793611	1	23793611	G	GC	2.94063e-07	1
GALE	rs72872117	1	23710014	G	A	2.48235e-06	1
GALE	rs149550200	1	24253801	G	T	3.51682e-05	2
HMGCL	rs2502980	1	23823499	T	C	4.91618e-10	1
FUCA1	rs145447703	1	23860444	C	T	1.68169e-15	1
FUCA1	rs115220254	1	23780333	C	T	1.48784e-08	2
FUCA1	rs6698728	1	23828743	C	G	2.92149e-05	3
CNR2	rs6675170	1	24073940	T	A	6.53472e-06	1
PNRC2	chr1:23997177	1	23997177	T	TA	1.80378e-11	1
PNRC2	rs758930694	1	23962038	T	TTAAAC	2.30529e-07	2
PNRC2	rs7534633	1	23953573	C	T	5.29161e-05	3
IL22RA1	rs3795299	1	24120978	C	G	1.49264e-13	1
IL22RA1	rs61776461	1	24552821	C	T	7.76571e-07	2
IFNLR1	rs11587500	1	24190390	A	G	2.62429e-11	1
IFNLR1	rs141774325	1	24548540	A	G	4.44652e-05	2
GRHL3	rs523902	1	24390813	T	A	1.1654e-22	1
GRHL3	rs34968455	1	24382411	A	G	5.21833e-09	2
STPG1	rs728093	1	24414591	A	G	1.29517e-10	1
STPG1	rs112803004	1	23463522	T	A	5.47169e-06	2
STPG1	rs11249112	1	24430718	G	A	3.84901e-05	3
NIPAL3	rs116117262	1	24393108	A	T	2.45157e-06	1
NIPAL3	rs74748732	1	24473892	G	A	3.95968e-06	2
NIPAL3	rs76291255	1	24465834	T	A	1.19052e-05	3
NIPAL3	rs114476365	1	24397496	T	C	2.94496e-05	4
RCAN3AS	chr1:24502254	1	24502254	A	AGGAGGGGAGGGGATG	3.19284e-18	1
RCAN3AS	rs7526505	1	24248855	G	A	4.45116e-06	2
RCAN3	rs196418	1	24529351	A	G	4.95107e-32	1
RCAN3	rs568334660	1	24541318	TA	T	8.32622e-08	2
RCAN3	rs11585545	1	24577963	C	T	3.52625e-05	3
LOC100506985	rs6664240	1	24555855	T	G	8.07098e-15	1
NCMAP	rs6424103	1	24555051	G	C	2.49582e-53	1
NCMAP	rs1929303	1	24568580	G	T	5.93401e-16	2
NCMAP	rs16829903	1	24665814	A	T	2.68109e-11	3
NCMAP	rs564864667	1	24556172	G	A	1.14917e-08	4
NCMAP	rs115724926	1	24807402	T	C	1.02743e-08	5
NCMAP	rs4233038	1	24586972	T	C	1.48288e-07	6
CLIC4	rs4648874	1	24752868	A	G	5.89084e-26	1
CLIC4	rs55851873	1	24855625	T	C	4.48836e-08	2
RUNX3	rs4072968	1	24862886	C	T	2.98849e-20	1
SYF2	rs1045554	1	25223246	G	A	7.4221e-07	1
RSRP1	rs12067932	1	25197697	A	G	6.19437e-06	1
TMEM50A	rs74063418	1	25485237	T	C	2.12524e-17	1
TMEM50A	rs34484514	1	25246493	G	T	2.54599e-15	2
TMEM50A	rs9689	1	25361785	G	A	3.79655e-08	3
TMEM50A	rs80183136	1	25207038	G	A	1.14976e-06	4
TMEM50A	rs11249223	1	24981825	C	A	3.36316e-05	5
RHCE	rs879681911	1	25534025	A	G	1.69858e-07	1
RHCE	rs72660919	1	25351114	A	G	1.29915e-11	2
RHCE	rs11249224	1	24984171	T	C	4.03777e-09	3
RHCE	rs1043879	1	25243590	C	T	5.45238e-05	4
TMEM57	rs9645452	1	25341835	T	C	4.13598e-07	1
TMEM57	chr1:25579814	1	25579814	A	AT	4.62754e-05	2
LDLRAP1	rs57849866	1	25672566	T	G	4.20297e-27	1
LDLRAP1	rs76685776	1	25519251	C	T	2.98547e-20	2
LDLRAP1	rs78741161	1	25611125	A	C	2.33697e-05	3
MAN1C1	rs12064452	1	25591340	A	G	8.25073e-64	1
MAN1C1	rs749459652	1	25515222	T	TCTGCCCCAGGGA	7.7934e-12	2
SEPN1	rs7349185	1	25805163	A	G	1.9044e-11	1
SEPN1	rs149184991	1	25772753	T	C	8.66526e-07	2
SEPN1	rs72877458	1	25809365	C	T	5.01386e-07	3
SEPN1	rs148253581	1	25508477	T	C	2.92083e-07	4
SEPN1	rs386629679	1	25563698	G	A	4.96104e-06	5
SEPN1	rs12072426	1	25816364	G	A	3.82523e-05	6
MTFR1L	rs1127818	1	25820023	C	G	2.6433e-70	1
MTFR1L	rs112822789	1	25857544	G	C	2.49067e-10	2
LOC646471	rs760598	1	25811645	A	C	5.31435e-07	1
PAQR7	rs113673129	1	25791511	T	C	5.34751e-07	1
SLC30A2	rs12408288	1	26592923	T	C	1.95603e-05	1
TRIM63	rs55960411	1	26111250	C	G	6.3875e-74	1
PDIK1L	rs772804197	1	26122844	C	CAA	3.40564e-34	1
ZNF593	rs2232648	1	26169964	T	C	3.53241e-53	1
ZNF593	rs8768	1	26170849	C	A	1.36552e-31	2
ZNF593	rs72651536	1	26535736	C	G	1.19191e-05	3
ZNF593	rs76076721	1	27164573	T	G	1.25707e-05	4
CNKSR1	rs2783627	1	26174884	A	G	5.0053e-74	1
CNKSR1	rs78113009	1	26172545	G	T	6.50468e-22	2
CNKSR1	rs2783632	1	26178428	A	G	8.67819e-11	3
CNKSR1	rs111412504	1	26168068	A	G	1.59231e-07	4
CNKSR1	rs4659427	1	26319980	T	C	7.77131e-06	5
LOC101928303	rs71493571	1	26291976	A	G	5.91042e-07	1
CEP85	rs3795689	1	26233875	G	C	2.52699e-11	1
SH3BGRL3	rs10902728	1	26271790	C	T	7.85589e-13	1
UBXN11	rs76076721	1	27164573	T	G	1.94031e-06	1
AIM1L	rs4526602	1	26321543	T	C	7.63706e-13	1
AIM1L	rs11247927	1	26352039	T	G	8.58952e-07	2
ZNF683	rs11806568	1	26360346	A	C	5.88913e-28	1
ZNF683	rs7545927	1	26373557	A	G	6.68559e-06	2
ZNF683	rs112233973	1	26147909	C	G	8.46667e-06	3
DHDDS	rs200734691	1	26535988	TA	T	4.59052e-08	1
DHDDS	rs3762460	1	26169059	G	A	6.02003e-05	2
HMGN2	rs7551199	1	26475513	T	G	4.37324e-83	1
RPS6KA1	rs11247964	1	26555367	T	C	4.28826e-15	1
RPS6KA1	rs2229712	1	26557020	C	A	2.58156e-12	2
RPS6KA1	rs141220994	1	26383519	A	C	2.52922e-05	3
PIGV	rs71636775	1	26756480	C	A	4.47583e-39	1
PIGV	rs112408368	1	26827212	G	A	2.67088e-05	2
PIGV	rs72879009	1	26537926	T	C	6.20635e-05	3
ZDHHC18	rs56147926	1	26832938	T	C	1.78423e-07	1
GPN2	rs140680644	1	26139295	G	A	1.23426e-05	1
GPATCH3	rs36117054	1	26934948	T	C	1.77722e-05	1
NUDC	rs143069208	1	27243113	G	A	6.81339e-06	1
KDF1	rs3010109	1	26952062	A	G	2.36268e-22	1
KDF1	rs564830015	1	27354309	C	CA	3.16558e-05	2
TRNP1	rs78604227	1	26961422	A	G	1.14905e-07	1
FAM46B	rs569813282	1	27012886	A	G	3.12097e-18	1
FAM46B	rs76225521	1	26968272	G	A	4.65844e-14	2
FAM46B	rs184318998	1	26694904	G	A	3.57771e-07	3
SLC9A1	rs11247612	1	27148998	C	T	1.86033e-54	1
SLC9A1	rs60299961	1	27675580	C	T	6.41754e-05	2
WDTC1	rs36035221	1	27355949	TG	T	1.78347e-07	1
TMEM222	rs28385650	1	27370061	T	C	3.09345e-35	1
SYTL1	rs6598877	1	27238003	G	A	2.51267e-11	1
SYTL1	rs113120872	1	27350918	A	G	1.18988e-10	2
SYTL1	rs113994472	1	26411154	A	G	2.50847e-05	3
SYTL1	rs10902657	1	27329828	G	A	5.35363e-05	4
MAP3K6	rs4970520	1	27357905	A	G	3.65935e-75	1
MAP3K6	rs7521552	1	27359572	C	G	6.35638e-15	2
MAP3K6	rs185490294	1	27366484	T	G	1.79775e-10	3
MAP3K6	rs61551751	1	27385745	A	C	7.51065e-08	4
CD164L2	rs115856517	1	27637199	C	T	1.99553e-05	1
CD164L2	rs72653231	1	27138665	A	G	8.89318e-05	2
WASF2	rs9438571	1	27466244	C	T	2.56112e-07	1
AHDC1	rs113276703	1	27538697	G	A	1.27423e-06	1
FGR	rs4908343	1	27605187	A	G	6.58868e-08	1
PPP1R8	rs140152174	1	27754704	A	G	9.4633e-06	1
THEMIS2	rs3737808	1	27935089	C	A	1.01089e-13	1
THEMIS2	rs553892550	1	27066300	T	A	4.05111e-06	2
THEMIS2	rs7533664	1	27183496	A	G	2.16829e-05	3
RPA2	rs17185052	1	27914572	A	G	6.39604e-59	1
RPA2	rs115673636	1	27020635	A	G	5.06707e-06	2
RPA2	rs56048705	1	28800471	T	C	8.60304e-05	3
SMPDL3B	rs4253940	1	27936691	T	C	2.4282e-12	1
SMPDL3B	rs1077286	1	27935700	G	A	5.4866e-42	2
SMPDL3B	rs11247713	1	27903983	G	A	8.91685e-09	3
EYA3	rs113165163	1	28089646	A	G	1.09658e-16	1
EYA3	rs17185115	1	28067690	G	T	3.99131e-11	2
EYA3	rs529257	1	28249816	A	G	1.70892e-05	3
PTAFR	rs499514	1	28219868	A	G	1.6369e-65	1
PTAFR	rs66865178	1	28193982	T	G	6.75705e-06	2
PTAFR	rs112429296	1	28021612	C	T	1.85061e-05	3
DNAJC8	rs2481982	1	28186262	C	G	5.34947e-18	1
DNAJC8	rs2790719	1	28025527	G	C	2.53346e-05	2
DNAJC8	rs10915189	1	28726510	T	C	0.000116754	3
ATPIF1	rs482941	1	28234069	C	T	1.2745e-26	1
ATPIF1	rs184833272	1	28228304	C	G	1.28667e-09	2
SESN2	chr1:28367838	1	28367838	A	AT	6.06298e-16	1
SESN2	rs1039062795	1	28185707	A	AG	1.89194e-07	2
PHACTR4	rs375223102	1	28471330	CAA	C	2.08104e-27	1
RCC1	rs74841008	1	28562282	C	T	1.83048e-06	1
SNHG3	rs148546179	1	28485767	T	C	1.32612e-42	1
SNHG3	rs10915210	1	28528450	G	A	4.74095e-10	2
SNHG3	chr1:28450618	1	28450618	G	GTTGT	9.37618e-07	3
SNHG3	rs79050265	1	29343296	C	T	2.90439e-05	4
YTHDF2	rs3835537	1	28744097	AG	A	3.5184e-12	1
EPB41	rs149934	1	28885654	A	G	2.32538e-24	1
EPB41	rs200050485	1	28900290	C	CTTTTTTTT	8.29314e-07	2
SRSF4	rs2452781	1	29149668	A	G	9.44004e-06	1
MECR	rs472843	1	29130966	T	G	3.40301e-23	1
MECR	rs10799127	1	29243907	G	T	4.55422e-08	2
MECR	rs157198	1	28877395	C	T	3.96602e-05	3
PTPRU	rs59524555	1	29338703	C	A	4.85275e-13	1
PTPRU	rs6674306	1	29227841	T	C	2.676e-06	2
PTPRU	rs997550	1	29253836	T	C	1.55679e-05	3
MATN1	rs1746056	1	30752875	T	C	7.09309e-06	1
MATN1-AS1	rs10798806	1	30775715	A	G	5.91737e-10	1
MATN1-AS1	rs774371871	1	30720098	C	CTA	1.15938e-06	2
LAPTM5	rs4949296	1	30772428	A	G	2.49766e-11	1
LAPTM5	rs74975149	1	30723617	T	C	2.13884e-05	2
SDC3	rs947647	1	30901634	A	T	6.07457e-25	1
SDC3	rs6683051	1	30823057	G	A	4.07484e-14	2
SDC3	rs61778225	1	30913637	A	C	5.69973e-12	3
SDC3	rs1746056	1	30752875	T	C	2.22629e-06	4
SDC3	chr1:30913137	1	30913137	A	G	3.04019e-06	5
SDC3	rs10798815	1	30884051	G	T	2.30021e-05	6
PUM1	rs60770428	1	30938068	A	G	2.31306e-06	1
SNRNP40	rs111468458	1	31276894	T	C	2.93118e-16	1
SNRNP40	rs10798836	1	31236367	T	C	2.23892e-08	2
ZCCHC17	rs112358015	1	31273423	C	CCTGAGGTCAGGAGTT	1.13587e-08	1
ZCCHC17	rs7544003	1	31216241	T	C	3.93914e-06	2
FABP3	rs12122236	1	31386054	C	T	2.78796e-10	1
FABP3	rs7545902	1	31412089	G	C	4.0873e-06	2
SERINC2	rs10737357	1	31415989	C	T	1.57204e-86	1
SERINC2	rs35398528	1	31221573	T	C	4.82678e-07	2
SERINC2	rs12404568	1	31003983	C	T	5.53297e-07	3
LINC01225	rs10914388	1	31439165	A	G	2.3456e-12	1
LINC01225	rs7522589	1	31527392	G	T	2.09708e-06	2
LINC01226	rs10127812	1	31470650	G	A	6.61478e-11	1
LINC01226	rs113071867	1	31471286	TGTCTCCTCTC	T	9.05122e-08	2
LINC01226	rs138868009	1	31540079	G	A	3.68744e-06	3
TINAGL1	rs2992028	1	31566071	T	G	1.8749e-12	1
TINAGL1	rs72662932	1	31540956	A	G	6.36395e-06	2
TINAGL1	rs192428830	1	31887498	G	A	9.43789e-06	3
TINAGL1	rs1970194	1	31573960	C	T	2.98174e-05	4
PEF1	rs4949450	1	31623074	A	T	4.01992e-27	1
PEF1	chr1:31644337	1	31644337	G	GA	3.31705e-07	2
COL16A1	rs6657383	1	31699458	T	C	2.33308e-13	1
SPOCD1	rs12756178	1	31803026	C	G	7.04218e-15	1
SPOCD1	rs35366154	1	31806833	A	G	8.32397e-08	2
PTP4A2	rs78792213	1	31937324	C	T	2.72663e-05	1
PTP4A2	rs533368971	1	31923576	T	C	2.98233e-05	2
PTP4A2	rs112557430	1	32442322	A	G	2.23337e-05	3
TMEM39B	rs3738002	1	32036829	A	T	3.3859e-11	1
KPNA6	rs867243663	1	32263402	A	AAAAT	1.00646e-05	1
KPNA6	rs74734130	1	32890402	A	G	3.08842e-05	2
TXLNA	rs4949471	1	31748191	A	G	0.000135371	1
TXLNA	rs148159630	1	32125478	CA	C	8.93483e-05	2
DCDC2B	rs72666768	1	32166036	A	C	4.65784e-08	1
DCDC2B	rs112506608	1	31687904	C	A	6.49263e-05	2
EIF3I	rs867647312	1	32193526	T	TTTG	1.91221e-13	1
EIF3I	rs6687920	1	31972914	C	T	2.65593e-06	2
EIF3I	rs12071766	1	32055178	A	G	7.02011e-05	3
MTMR9LP	rs61040603	1	32243516	A	G	1.87573e-78	1
MTMR9LP	rs79021865	1	31641750	T	C	5.56055e-07	2
MTMR9LP	rs149228047	1	33174968	C	T	1.54264e-05	3
FAM167B	rs3795425	1	32241190	T	G	1.77961e-11	1
HDAC1	rs8176781	1	32333602	C	T	2.60902e-08	1
HDAC1	rs74980627	1	31687604	A	G	2.14768e-06	2
HDAC1	rs12088687	1	32070338	T	C	9.0581e-06	3
HDAC1	rs13374848	1	31467682	G	A	6.98634e-05	4
MARCKSL1	rs6697130	1	32332533	G	A	9.74685e-12	1
BSDC1	rs8430	1	32365505	A	G	4.04249e-06	1
BSDC1	rs2273376	1	32366691	G	A	4.00342e-05	2
ZBTB8A	rs143669010	1	32565986	G	C	1.56365e-07	1
ZBTB8OS	rs3753603	1	32621836	A	G	1.02379e-23	1
ZBTB8OS	rs74064959	1	33077829	G	A	3.92251e-05	2
RBBP4	rs12567940	1	32601901	A	C	2.07457e-06	1
SYNC	rs61798763	1	32692244	A	C	5.54542e-13	1
SYNC	rs113841056	1	32702894	A	G	8.05286e-09	2
SYNC	rs138814007	1	33083903	A	C	1.00785e-06	3
SYNC	rs138879525	1	32789611	T	C	1.30363e-05	4
KIAA1522	rs114127179	1	32771638	T	C	4.63572e-06	1
YARS	rs36092637	1	32789475	T	A	1.45708e-06	1
YARS	rs10798920	1	32903929	T	C	6.18936e-05	2
S100PBP	rs8717	1	32774584	C	G	4.48326e-08	1
TMEM54	rs192402223	1	32901362	T	A	4.0356e-36	1
RNF19B	rs527504	1	32926826	A	G	6.34053e-14	1
AK2	rs7521588	1	33017162	A	C	2.35149e-08	1
AK2	rs114609213	1	33978516	T	C	4.10255e-05	2
AZIN2	rs77485720	1	33102695	A	T	4.44168e-07	1
AZIN2	rs12045975	1	33106130	C	A	2.81008e-08	2
AZIN2	rs189354849	1	33016927	A	G	7.44615e-06	3
TRIM62	rs784770	1	33175102	C	T	2.48763e-19	1
TRIM62	rs57458129	1	32845170	A	G	1.52049e-05	2
TRIM62	rs151206291	1	34103505	G	A	4.99361e-05	3
ZNF362	rs6425814	1	33275217	C	A	4.26539e-09	1
ZNF362	rs544864919	1	33832314	G	C	3.16404e-06	2
ZNF362	rs1016905	1	33396678	T	C	2.0434e-05	3
PHC2	rs7545009	1	33296987	C	A	9.02201e-23	1
PHC2	rs113086634	1	33336406	G	A	9.81694e-09	2
PHC2	rs149266061	1	33305711	T	C	2.3848e-06	3
PHC2	rs12067557	1	34034915	A	G	3.34398e-05	4
GJB5	rs35450602	1	34755518	GC	G	1.01137e-95	1
GJB4	rs72898368	1	34429021	A	G	3.09699e-05	1
GJB4	rs35450602	1	34755518	GC	G	2.70096e-42	2
GJB4	rs755931	1	34762072	G	A	3.1738e-44	3
GJB4	chr1:34761406	1	34761406	T	TTGTC	4.35801e-21	4
GJB4	chr1:34761404	1	34761404	C	CT	1.15407e-15	5
GJB4	rs28433288	1	34759794	A	G	3.48822e-09	6
GJB3	rs35450602	1	34755518	GC	G	3.19374e-31	1
GJB3	rs4653105	1	34841600	C	T	1.64171e-11	2
GJA4	rs34910261	1	34836534	T	C	5.20491e-47	1
GJA4	rs540458	1	34805056	T	C	8.32283e-16	2
GJA4	rs6703979	1	34850136	T	C	9.36988e-07	3
GJA4	rs682362	1	34798461	A	G	1.18932e-16	4
GJA4	rs12128624	1	34849240	A	G	4.92415e-09	5
GJA4	rs2359643	1	34779198	G	A	4.2274e-07	6
GJA4	rs1342476	1	34586580	C	T	1.0932e-05	7
SMIM12	chr1:34848325	1	34848325	T	TCA	3.67156e-39	1
SMIM12	rs56145549	1	34854416	T	A	3.47593e-12	2
SMIM12	rs78344402	1	34847405	T	G	4.94659e-06	3
SMIM12	rs4652996	1	34213071	T	A	4.74085e-05	4
DLGAP3	rs74064466	1	34888071	A	G	1.06842e-11	1
LOC653160	chr1:35057846	1	35057846	C	CA	4.71793e-19	1
ZMYM6NB	rs74064104	1	34981608	T	A	1.37712e-31	1
ZMYM6NB	rs60734514	1	34989837	G	T	1.70946e-17	2
ZMYM6NB	rs112089147	1	34982269	A	G	1.48171e-07	3
ZMYM6	rs76538651	1	35065097	G	A	1.02458e-09	1
ZMYM1	rs11579023	1	35108596	T	G	2.44402e-11	1
ZMYM1	rs76317275	1	35931797	A	G	1.37196e-05	2
ZMYM1	rs80026699	1	34272912	T	C	4.29298e-05	3
ZMYM4	chr1:35269385	1	35269385	A	AAGTGCATCTTT	1.84929e-16	1
ZMYM4	rs114361859	1	35297480	C	A	5.92482e-05	2
KIAA0319L	rs11264170	1	35524302	A	G	2.91309e-60	1
KIAA0319L	rs955115	1	36392544	C	A	7.03854e-07	2
KIAA0319L	rs2074676	1	35562110	A	G	6.94202e-06	3
NCDN	rs11264170	1	35524302	A	G	1.80679e-122	1
TFAP2E	rs1203140	1	35475956	T	C	6.11067e-19	1
TFAP2E	rs10399590	1	35435753	T	C	7.97688e-07	2
PSMB2	rs12082263	1	35602257	A	G	1.12568e-13	1
C1orf216	rs6661867	1	35730208	A	C	2.68098e-40	1
C1orf216	rs2074680	1	35561470	T	C	9.7703e-07	2
AGO4	rs12059301	1	35855300	T	G	3.50062e-30	1
AGO4	rs7526862	1	35948049	G	A	3.10208e-10	2
AGO4	rs79259653	1	36519778	T	C	6.97494e-06	3
TEKT2	rs189373351	1	36041328	A	G	1.22416e-10	1
TEKT2	rs3754075	1	36083481	G	C	1.90188e-05	2
TEKT2	rs80034350	1	36084643	C	G	5.17297e-05	3
MAP7D1	chr1:36142201	1	36142201	C	CT	1.39096e-22	1
MAP7D1	rs143816303	1	37118088	A	C	3.79378e-05	2
THRAP3	rs144473301	1	36219506	T	C	9.00953e-15	1
SH3D21	rs12116935	1	36323945	G	A	1.20624e-13	1
SH3D21	chr1:36227729	1	36227729	T	TG	1.10444e-09	2
EVA1B	rs11576244	1	36292460	T	C	2.34848e-10	1
EVA1B	rs56310351	1	36323755	C	G	1.17159e-09	2
EVA1B	rs187141304	1	36313150	A	C	6.5789e-06	3
STK40	rs111335513	1	36375746	T	C	3.18742e-48	1
STK40	rs34163580	1	36332181	A	G	1.40464e-37	2
LSM10	rs115672665	1	36402366	T	C	5.50522e-11	1
OSCP1	rs3007217	1	36413631	C	T	1.60154e-06	1
OSCP1	rs186690888	1	36449833	A	C	7.59691e-06	2
OSCP1	rs60096507	1	36436585	C	A	1.55958e-05	3
LINC01137	rs6681785	1	37473493	T	C	1.1946e-54	1
LINC01137	rs2811645	1	37469124	T	C	1.03038e-09	2
LINC01137	rs79157129	1	38273473	T	C	9.15859e-06	3
MEAF6	rs215210	1	37493849	C	T	5.82978e-29	1
MEAF6	rs12734946	1	37508896	A	G	9.78573e-13	2
SNIP1	rs11264069	1	37548877	G	A	5.48807e-30	1
DNALI1	rs115947878	1	37504193	C	G	9.09348e-36	1
DNALI1	rs12039431	1	37616450	A	G	1.08133e-05	2
GNL2	rs4653298	1	37550528	A	G	6.11299e-12	1
GNL2	rs140681470	1	38235633	A	G	5.5057e-05	2
C1orf109	rs684260	1	37683093	G	A	6.02321e-21	1
C1orf109	rs679742	1	37690518	G	C	1.40151e-09	2
EPHA10	rs77488479	1	37749998	A	G	8.11426e-06	1
MANEAL	rs368743515	1	37950292	G	GTCTC	2.08003e-06	1
YRDC	rs559113176	1	37802965	T	TAGC	5.0126e-17	1
MTF1	chr1:37985412	1	37985412	G	GT	2.79513e-08	1
SF3A3	rs10890238	1	37979982	A	T	1.30722e-28	1
SF3A3	rs116734105	1	37988185	T	C	1.67511e-08	2
SF3A3	rs1019367018	1	37389275	C	T	2.9177e-05	3
FHL3	rs4634868	1	37999643	A	G	5.94075e-22	1
FHL3	rs4360494	1	37990219	C	G	4.67558e-14	2
UTP11L	rs4360494	1	37990219	C	G	2.52198e-16	1
UTP11L	rs72669256	1	38500491	A	G	3.94565e-05	2
POU3F1	rs1329968	1	38270393	G	A	5.0992e-15	1
RRAGC	rs1925678	1	38859391	C	T	5.16308e-32	1
MYCBP	rs1925678	1	38859391	C	T	1.11111e-10	1
RHBDL2	rs143564278	1	38936842	A	C	6.54265e-14	1
RHBDL2	rs4431808	1	38902895	A	G	2.24546e-11	2
RHBDL2	rs111622420	1	38871011	A	G	7.56978e-08	3
RHBDL2	rs34862491	1	38911513	C	T	8.55597e-07	4
RHBDL2	rs6600333	1	38178687	T	C	5.44609e-06	5
RHBDL2	rs78186672	1	38949993	A	T	1.05842e-06	6
RHBDL2	rs75576685	1	38271048	T	C	2.05462e-06	7
RHBDL2	rs12089615	1	38568293	G	T	4.09197e-05	8
AKIRIN1	rs12043492	1	38991334	T	C	9.95649e-45	1
AKIRIN1	rs28754690	1	38836009	G	A	2.35964e-06	2
NDUFS5	rs3768324	1	39026790	T	C	1.39134e-111	1
NDUFS5	rs28489049	1	39021253	A	G	2.11486e-09	2
NDUFS5	rs4660660	1	38993400	A	G	6.54052e-07	3
BMP8A	rs139427476	1	39500968	C	T	4.12498e-21	1
BMP8A	rs200818147	1	39515850	A	G	1.30383e-24	2
BMP8A	rs76039610	1	39492307	G	A	1.17317e-14	3
PPIEL	rs79473113	1	39554348	A	C	4.13166e-12	1
PPIEL	rs11206377	1	39583432	G	A	1.58408e-14	2
PABPC4	rs3768321	1	39570256	T	G	1.86033e-38	1
PABPC4	rs144206004	1	39366763	T	C	4.94058e-11	2
PABPC4	rs2746056	1	39594106	G	A	1.96461e-05	3
HEYL	rs1148943	1	39634424	A	C	3.80737e-09	1
HEYL	rs56196215	1	38844967	G	A	5.11662e-06	2
HEYL	rs112753707	1	38644116	A	C	4.40953e-05	3
PPIE	rs1046988	1	39753393	T	C	4.6527e-116	1
BMP8B	rs796263491	1	39788098	T	C	4.99092e-15	1
BMP8B	rs72637903	1	39096212	A	G	3.26751e-07	2
BMP8B	rs10888958	1	39746065	C	T	1.91839e-05	3
TRIT1	rs56246323	1	39851773	G	C	2.38263e-56	1
TRIT1	rs61318917	1	39883661	A	G	1.15671e-19	2
MYCL	rs11577348	1	39828766	T	C	6.04565e-09	1
MFSD2A	rs77127523	1	39943232	A	C	9.32841e-24	1
CAP1	rs11207350	1	40026093	C	T	9.93285e-07	1
CAP1	rs72935598	1	40044224	G	C	2.52969e-05	2
PPT1	chr1:40068826	1	40068826	T	TTTTTA	7.40282e-34	1
ZMPSTE24	rs7513553	1	40087661	T	G	2.74582e-20	1
ZMPSTE24	rs184880410	1	41035904	G	A	7.92606e-08	2
ZMPSTE24	rs56033439	1	40939939	A	G	1.6025e-08	3
ZMPSTE24	rs60690281	1	41168856	A	G	1.82538e-05	4
COL9A2	rs7552398	1	40313396	C	T	1.16362e-14	1
COL9A2	rs12121804	1	40296176	G	A	2.21119e-16	2
COL9A2	rs72944930	1	40312895	T	C	5.57595e-10	3
COL9A2	rs113549021	1	40311262	C	T	4.15936e-09	4
SMAP2	rs200564601	1	40398412	AC	A	4.52516e-06	1
ZFP69	rs7547819	1	40482807	C	T	1.43178e-12	1
ZFP69	rs61082172	1	40483590	C	T	1.8602e-10	2
ZFP69	rs12065390	1	40481879	A	C	5.66073e-05	3
EXO5	rs10889467	1	40545723	G	A	2.9352e-26	1
EXO5	rs4660167	1	40569139	C	T	2.68003e-07	2
EXO5	rs114148643	1	40497387	T	C	8.63754e-07	3
EXO5	rs4660469	1	40820681	A	G	6.79869e-06	4
ZNF684	rs78346847	1	40518475	C	CA	2.63003e-15	1
RIMS3	rs61779233	1	40672267	T	C	2.0036e-10	1
RIMS3	chr1:41124590	1	41124590	C	CTTAT	1.43891e-05	2
NFYC	rs2092327	1	40657855	C	T	4.34976e-07	1
NFYC	rs79563747	1	40811602	A	T	1.62891e-05	2
KCNQ4	rs66585451	1	40156361	C	G	2.84013e-06	1
CITED4	rs11209037	1	40859158	C	G	1.39393e-42	1
CITED4	rs12120974	1	40899773	T	G	1.00425e-08	2
CITED4	rs4660483	1	40893099	T	C	2.32203e-05	3
CITED4	rs74569774	1	40846809	T	C	4.3016e-05	4
CTPS1	rs2275930	1	41264524	G	T	3.45731e-18	1
CTPS1	rs12729920	1	40979451	A	G	2.21292e-10	2
SCMH1	rs571754341	1	41047572	AT	A	1.0163e-15	1
FOXO6	rs77545679	1	41366515	T	C	2.96972e-10	1
FOXO6	rs186798462	1	41055358	CT	C	1.73539e-07	2
FOXO6	rs2492072	1	41411870	A	G	1.447e-06	3
HIVEP3	rs12078295	1	41910918	C	G	9.43031e-08	1
HIVEP3	rs12091385	1	42096032	T	C	1.7748e-05	2
HIVEP3	rs6600380	1	41589143	G	A	6.93577e-05	3
FOXJ3	rs343369	1	42226409	T	C	7.30761e-06	1
RIMKLA	rs12133806	1	42380694	C	T	7.06064e-28	1
ZMYND12	rs79062204	1	42442318	A	G	1.96751e-41	1
ZMYND12	rs55894738	1	42459194	A	G	8.92213e-13	2
PPCS	rs915332	1	42440989	G	A	1.6326e-08	1
CCDC30	rs7553093	1	42582275	T	C	1.00704e-35	1
CCDC30	rs34724863	1	42442312	A	G	6.00048e-06	2
CCDC30	rs12410142	1	42586956	A	G	3.64344e-05	3
PPIH	rs149498085	1	42654584	G	A	1.34289e-08	1
PPIH	rs12410860	1	42666942	C	T	7.01033e-06	2
YBX1	rs12037518	1	42581386	G	A	1.14028e-06	1
CLDN19	rs10890214	1	42760665	G	T	6.62533e-08	1
P3H1	rs4660665	1	42768930	C	T	1.37634e-20	1
P3H1	rs59226562	1	42731541	CA	C	1.62379e-05	2
SVBP	rs149603424	1	42783949	AGC	A	8.61313e-69	1
SVBP	rs74068336	1	42860886	T	A	1.15949e-05	2
SLC2A1	rs17366783	1	41979521	G	T	1.53238e-06	1
SLC2A1	rs9326132	1	43005511	G	T	8.49234e-05	2
SLC2A1-AS1	rs900835	1	42946784	T	C	8.8895e-65	1
SLC2A1-AS1	rs779886181	1	42959040	C	CT	2.42475e-27	2
SLC2A1-AS1	rs78871211	1	42946085	C	G	8.19853e-06	3
SLC2A1-AS1	chr1:43809283	1	43809283	T	TC	1.59121e-05	4
SLC2A1-AS1	rs6429538	1	43275003	G	A	8.92147e-06	5
SLC2A1-AS1	rs113716902	1	43040563	T	C	4.83662e-05	6
FAM183A	rs60192064	1	43148137	G	A	1.30876e-10	1
FAM183A	rs605161	1	43157209	G	C	4.58677e-19	2
FAM183A	rs12084398	1	43097874	G	T	4.07258e-06	3
FAM183A	rs561506	1	43076606	C	T	9.38212e-06	4
EBNA1BP2	rs1010627	1	43168248	C	A	1.01231e-18	1
EBNA1BP2	rs113043184	1	43121700	C	G	4.11812e-10	2
CFAP57	rs6661035	1	43207475	C	G	8.44524e-28	1
CFAP57	rs2453410	1	43174976	T	C	1.37138e-07	2
TMEM125	rs79483686	1	43274976	A	G	1.34057e-05	1
TMEM125	rs4660727	1	43280777	C	T	1.72433e-05	2
C1orf210	rs12731885	1	43280158	T	C	3.94834e-08	1
C1orf210	rs12032825	1	43285638	A	T	4.41759e-12	2
C1orf210	rs7549876	1	43294565	T	G	1.93802e-09	3
C1orf210	rs12729581	1	43292607	A	G	2.94669e-05	4
CDC20	rs839763	1	43359973	C	T	1.81856e-88	1
ELOVL1	rs839997	1	43322501	C	T	1.82806e-10	1
ELOVL1	rs186343811	1	44166982	T	C	3.41637e-05	2
MED8	rs839758	1	43396487	G	A	1.98913e-06	1
SZT2	rs1209702	1	43328228	A	C	2.32915e-08	1
HYI	rs2494997	1	43413041	C	G	2.64435e-51	1
HYI	rs75905666	1	43391607	G	C	4.872e-19	2
HYI	rs12130060	1	43420046	T	G	3.21997e-14	3
HYI	rs12126770	1	43524227	T	C	5.99441e-07	4
HYI	rs41270361	1	43447524	T	C	4.30492e-06	5
HYI	rs7522849	1	43296976	T	C	5.93411e-05	6
KDM4A	rs55722803	1	43748874	TA	T	1.79887e-11	1
ST3GAL3	rs72886892	1	43831209	T	G	2.29376e-53	1
ST3GAL3	rs6658300	1	43663538	C	T	1.39769e-06	2
ARTN	rs61027202	1	43918000	G	A	9.90402e-12	1
ARTN	rs3011229	1	43862345	G	A	1.14568e-05	2
IPO13	rs112820660	1	44000646	T	G	6.7264e-06	1
DPH2	rs3828146	1	43963043	T	C	2.12518e-23	1
DPH2	chr1:43809283	1	43809283	T	TC	4.22383e-08	2
DPH2	rs113527675	1	43738272	T	G	1.68586e-05	3
ATP6V0B	rs72890618	1	43951847	G	T	1.39411e-37	1
B4GALT2	chr1:43956184	1	43956184	C	CT	2.28532e-09	1
B4GALT2	rs304300	1	43709122	G	T	2.23231e-07	2
CCDC24	rs2301983	1	43996150	T	C	6.09821e-08	1
CCDC24	rs72890661	1	43991797	A	G	6.04901e-05	2
SLC6A9	rs2428966	1	44022941	G	A	8.67126e-17	1
SLC6A9	rs12037805	1	44031577	C	T	1.00869e-15	2
DMAP1	rs1738045	1	44256067	A	G	1.8983e-59	1
DMAP1	rs3791125	1	43998782	A	G	7.31475e-05	2
RNF220	rs2822	1	44651628	A	G	9.28006e-07	1
RNF220	rs111921744	1	44604863	A	G	5.71736e-05	2
TMEM53	rs113477151	1	44674439	G	T	6.44951e-13	1
TMEM53	rs112176714	1	44626983	A	G	2.86142e-08	2
TMEM53	rs59764933	1	44618931	A	G	4.60197e-05	3
C1orf228	rs61789885	1	44681134	A	G	2.04319e-26	1
C1orf228	rs115024139	1	44674576	T	C	4.7445e-14	2
C1orf228	rs112953973	1	44674191	A	G	6.29172e-07	3
C1orf228	rs187828506	1	44998324	A	G	1.93697e-05	4
KIF2C	rs9988580	1	44730955	T	C	2.49827e-08	1
RPS8	rs16832210	1	44743989	G	A	4.211e-42	1
TCTEX1D4	rs17886118	1	44806240	A	G	6.65631e-07	1
TCTEX1D4	rs544324400	1	45743941	C	T	4.72359e-06	2
BTBD19	chr1:44770974	1	44770974	C	CT	4.49e-06	1
EIF2B3	rs41269085	1	44819976	T	C	6.51888e-07	1
HECTD3	rs75969443	1	44721675	T	G	1.1116e-05	1
UROD	rs2093196	1	44709398	T	C	8.59977e-05	2
ZSWIM5	rs2997462	1	45227835	T	C	1.1607e-26	1
ZSWIM5	rs346734	1	45118253	A	G	5.72664e-06	2
LINC01144	rs4451587	1	45305393	C	G	7.19946e-06	1
HPDL	rs7521364	1	45310500	A	T	1.52283e-08	1
HPDL	rs566343560	1	44340145	G	T	3.3931e-05	2
MUTYH	rs3219476	1	45336998	C	A	5.91449e-55	1
MUTYH	rs1691218	1	45430376	G	A	1.50529e-17	2
MUTYH	rs140118273	1	45329412	A	G	3.32108e-06	3
TOE1	rs41291502	1	46011192	A	G	2.15662e-08	1
TOE1	rs115665405	1	44572074	C	A	7.76644e-05	2
TESK2	rs74227028	1	45549863	ATATCTG	A	8.40069e-12	1
CCDC163P	rs4660862	1	45489384	T	C	6.65197e-145	1
MMACHC	rs6680380	1	45834517	G	T	5.54619e-10	1
MMACHC	rs6661693	1	45439417	C	T	6.89195e-05	2
PRDX1	rs61788356	1	45541003	T	C	1.17415e-25	1
PRDX1	rs72898313	1	45501431	C	A	1.89137e-06	2
PRDX1	rs785477	1	46024982	G	A	1.18654e-05	3
PRDX1	rs115450215	1	46438807	G	A	4.38383e-05	4
AKR1A1	rs3790585	1	45557684	T	A	4.77563e-38	1
AKR1A1	rs17393012	1	44934981	A	G	2.15889e-05	2
NASP	rs11211194	1	45816412	T	C	4.24579e-10	1
CCDC17	rs11211160	1	45680557	A	T	1.12955e-46	1
CCDC17	rs752364235	1	45620521	C	CACTT	3.82362e-08	2
CCDC17	rs11211185	1	45786006	T	C	2.19038e-06	3
GPBP1L1	rs10789472	1	45782214	A	G	2.57333e-14	1
GPBP1L1	rs28484896	1	45718528	G	C	2.86446e-09	2
GPBP1L1	rs12036630	1	44697975	G	A	1.49942e-05	3
GPBP1L1	rs79885220	1	46546429	G	T	0.000134808	4
RPS15AP10	rs28498557	1	45732338	A	G	3.21733e-07	1
RPS15AP10	rs2822	1	44651628	A	G	4.80126e-05	2
TMEM69	rs16832582	1	45535550	T	A	2.8344e-21	1
TMEM69	rs6429579	1	45792521	C	T	3.58668e-05	2
IPP	rs946527	1	46020298	C	T	9.39607e-13	1
MAST2	rs553314851	1	45805448	CT	C	2.03992e-60	1
MAST2	rs72677556	1	46136622	C	A	9.30871e-11	2
MAST2	rs111414652	1	45566718	A	G	5.29947e-06	3
MAST2	rs11586369	1	45466075	A	C	2.63632e-05	4
PIK3R3	rs11211194	1	45816412	T	C	2.76071e-22	1
TSPAN1	rs6429588	1	45988386	G	T	1.75676e-27	1
TSPAN1	rs79571999	1	46182880	T	C	1.6294e-08	2
TSPAN1	rs11584024	1	46191292	G	A	3.72294e-08	3
TSPAN1	rs78394689	1	45640626	A	C	2.41743e-05	4
POMGNT1	rs4612574	1	46214964	T	C	1.02171e-08	1
POMGNT1	rs111658950	1	47123991	A	G	2.25659e-06	2
POMGNT1	rs6429588	1	45988386	G	T	2.37534e-06	3
POMGNT1	rs190265898	1	46489871	G	T	4.01117e-05	4
LURAP1	rs45555937	1	46220615	A	T	2.27692e-07	1
LURAP1	rs12750886	1	47201578	T	C	4.87182e-05	2
LURAP1	rs148022411	1	45357880	C	G	2.839e-05	3
LURAP1	rs2404764	1	46375662	A	G	5.54258e-06	4
LURAP1	rs2236560	1	46029762	A	G	5.53339e-05	5
RAD54L	rs12137934	1	46263241	G	A	1.48832e-06	1
RAD54L	rs139127774	1	46825312	G	A	1.30089e-05	2
UQCRH	rs72692616	1	45941615	A	G	2.32772e-06	1
UQCRH	rs61028889	1	46462012	T	C	2.61474e-06	2
UQCRH	rs77526109	1	46314335	A	C	1.43241e-05	3
NSUN4	rs796375859	1	46378236	G	T	4.28276e-82	1
FAAH	rs5013328	1	46349341	T	C	6.01133e-25	1
FAAH	rs188569865	1	46235776	T	C	5.5065e-05	2
FAAH	rs6429600	1	46398839	A	G	7.54406e-05	3
KNCN	rs885126	1	46546200	T	C	7.61092e-12	1
KNCN	rs885127	1	46546472	A	G	6.26256e-06	2
MKNK1	rs3818323	1	46610260	T	C	1.53693e-09	1
MKNK1	rs180728069	1	46587742	T	C	1.87755e-06	2
MKNK1	rs116030562	1	45661677	A	G	4.108e-05	3
MOB3C	rs6671527	1	46615007	A	G	1.30615e-07	1
MOB3C	rs74567462	1	46616540	T	G	1.99936e-06	2
ATPAF1	rs3011290	1	46661104	G	A	1.77267e-14	1
ATPAF1	rs3737731	1	46716534	T	C	2.50283e-06	2
EFCAB14	rs11211342	1	46697426	C	T	7.60479e-44	1
EFCAB14	chr1:46645365	1	46645365	T	TA	3.57001e-17	2
EFCAB14	rs3737731	1	46716534	T	C	8.60571e-07	3
EFCAB14	rs2406101	1	47397948	A	G	1.62526e-05	4
CYP4B1	chr1:46815074	1	46815074	G	GAT	1.02815e-83	1
CYP4B1	rs6675437	1	46754971	G	A	6.039e-10	2
CYP4B1	rs45478800	1	46811267	G	A	3.94031e-06	3
CYP4B1	rs9726786	1	47015968	C	T	6.51719e-06	4
CYP4X1	rs114204376	1	47027746	T	A	3.80825e-11	1
CYP4X1	rs116671785	1	47049081	A	G	3.73261e-07	2
CYP4X1	rs78109365	1	47003995	A	T	9.53318e-06	3
CYP4Z1	rs9333033	1	46930443	T	A	3.88955e-08	1
CYP4Z1	rs115176932	1	46925328	G	T	3.11332e-05	2
PDZK1IP1	rs2248907	1	47190144	G	A	3.43497e-08	1
PDZK1IP1	rs11801079	1	47189927	T	C	7.75386e-07	2
STIL	rs11211513	1	47316447	A	G	2.8912e-29	1
STIL	rs12409300	1	47271813	C	A	9.12857e-14	2
STIL	rs111575277	1	47323841	T	C	1.9678e-07	3
CMPK1	rs7415976	1	47329910	T	C	9.61529e-38	1
CMPK1	rs111575277	1	47323841	T	C	7.50688e-19	2
CMPK1	rs9436430	1	47318294	G	C	2.34886e-19	3
FOXD2-AS1	rs12756634	1	47247959	C	T	1.068e-11	1
FOXD2-AS1	rs796688805	1	47456423	A	G	7.11804e-12	2
FOXD2-AS1	rs10159138	1	47627529	C	G	2.95585e-06	3
FOXD2	rs7532148	1	47279834	C	T	3.12124e-06	1
TRABD2B	chr1:48074191	1	48074191	T	TA	3.15183e-10	1
TRABD2B	rs72901160	1	48661726	T	G	1.44824e-05	2
SLC5A9	rs1722711	1	48206665	C	T	9.34779e-33	1
SLC5A9	rs504548	1	48205697	C	T	5.79208e-17	2
SLC5A9	rs850763	1	48242556	T	G	1.50037e-16	3
SLC5A9	rs11205442	1	48128610	A	C	1.49321e-12	4
SLC5A9	rs370431196	1	48210562	A	C	6.15768e-09	5
SLC5A9	rs12126234	1	48109546	C	A	5.00539e-08	6
SLC5A9	rs116152257	1	48298364	C	T	1.58455e-06	7
SPATA6	rs80148174	1	48484227	G	A	1.80494e-07	1
SPATA6	rs2798114	1	48482211	A	C	9.93137e-08	2
SPATA6	rs2275309	1	48472019	T	A	6.97406e-06	3
BEND5	rs11589728	1	48777076	A	G	4.94919e-08	1
DMRTA2	rs112632642	1	50649962	A	G	2.31367e-15	1
FAF1	rs58574309	1	50494508	T	C	3.22972e-08	1
RNF11	rs111524129	1	51256953	T	C	7.45764e-10	1
TTC39A	rs635590	1	51288140	A	G	8.71319e-22	1
TTC39A	rs72906173	1	51324022	G	T	1.17372e-12	2
TTC39A	rs140774216	1	51324812	T	C	2.85726e-07	3
TTC39A	rs116681598	1	51312103	A	G	1.65718e-06	4
TTC39A	rs7544990	1	51456999	C	G	0.00012692	5
EPS15	rs78469092	1	51076097	A	G	1.91957e-06	1
EPS15	rs377488430	1	51891977	A	C	1.40805e-06	2
OSBPL9	rs114279367	1	51848484	T	A	1.28222e-05	1
OSBPL9	rs12036960	1	52562353	T	A	2.91372e-05	2
NRD1	rs1004468953	1	51846116	A	AT	9.134e-06	1
TXNDC12	rs11588337	1	52226282	T	C	7.13136e-12	1
BTF3L4	rs2783187	1	52051385	T	A	1.25339e-21	1
BTF3L4	rs7552808	1	52563139	T	C	5.31273e-05	2
BTF3L4	rs386631122	1	51279654	C	G	8.4302e-05	3
ZFYVE9	rs139158160	1	52590116	C	A	4.38415e-06	1
CC2D1B	rs1047466308	1	52343763	C	CA	4.11096e-14	1
CC2D1B	rs190107465	1	51695581	G	T	2.26085e-08	2
CC2D1B	rs35817878	1	52188743	A	G	4.47745e-07	3
CC2D1B	rs561943	1	52176725	A	G	2.91479e-05	4
CC2D1B	rs72905633	1	52547846	C	G	7.8688e-05	5
PRPF38A	rs112199970	1	52418018	TC	T	1.93057e-41	1
ZCCHC11	rs72895968	1	52324404	A	G	2.93635e-05	1
GPX7	rs12089784	1	52602758	A	G	6.46733e-93	1
GPX7	rs34134045	1	52602893	A	G	5.32733e-07	2
GPX7	rs57853322	1	52662824	A	G	3.70778e-07	3
GPX7	rs17374258	1	52644330	T	C	2.80015e-06	4
FAM159A	rs12089784	1	52602758	A	G	2.60385e-06	1
FAM159A	rs7526778	1	51896146	C	A	7.86945e-05	2
ZYG11B	chr1:52764113	1	52764113	C	CTTTAT	3.09319e-23	1
ZYG11B	rs534703	1	52807809	G	A	1.83569e-10	2
ZYG11A	rs6703281	1	52715044	T	C	5.36643e-08	1
ECHDC2	rs112014152	1	52892396	T	G	8.17497e-18	1
ECHDC2	rs140581937	1	52906063	G	C	4.19947e-07	2
ECHDC2	rs2448791	1	52794258	T	G	1.89713e-06	3
SCP2	rs1242331	1	52927236	G	A	6.89938e-08	1
SCP2	rs12726160	1	52709427	G	A	3.70053e-11	2
SCP2	rs115263908	1	51976098	C	T	4.93998e-06	3
SCP2	rs1288386	1	53069806	A	G	1.77546e-06	4
SCP2	chr1:53115501	1	53115501	A	ATGAGTCTGACTT	1.1291e-05	5
C1orf123	rs6692897	1	53211891	G	A	1.92789e-21	1
C1orf123	rs113755833	1	53191434	A	G	2.60839e-05	2
LOC100507564	rs58051321	1	52570392	C	T	1.67972e-06	1
LRP8	rs12092929	1	53312709	C	A	1.13673e-05	1
LRP8	rs11583645	1	53334102	G	C	4.33845e-06	2
NDC1	rs6685786	1	53763873	C	G	2.08445e-08	1
NDC1	rs12753977	1	53846755	T	C	1.25381e-06	2
NDC1	rs2527847	1	54755530	A	G	1.1069e-05	3
YIPF1	rs2268181	1	53895615	C	T	2.68617e-17	1
YIPF1	rs34138365	1	53850590	C	T	9.17446e-07	2
DIO1	rs2272930	1	53889973	C	T	9.07035e-13	1
DIO1	rs35463759	1	53891048	T	A	2.70122e-07	2
DIO1	rs12046885	1	54091617	T	C	1.33515e-06	3
LRRC42	rs12036530	1	54010650	C	T	1.00069e-07	1
LDLRAD1	rs1537321	1	54016563	A	C	1.96492e-97	1
LDLRAD1	rs75267357	1	54000482	T	A	3.47857e-19	2
TMEM59	rs1537322	1	54016633	T	G	3.42018e-31	1
TMEM59	rs4498751	1	54105957	G	A	1.40351e-09	2
TMEM59	rs11206280	1	54081620	A	G	5.12786e-10	3
TMEM59	rs72906216	1	54114912	A	T	1.29545e-08	4
TMEM59	rs116122090	1	53913530	C	T	9.69372e-08	5
TCEANC2	rs7524477	1	54096771	G	A	1.3229e-30	1
TCEANC2	rs1537322	1	54016633	T	G	4.12624e-12	2
TCEANC2	rs115002911	1	54028831	C	T	1.25135e-05	3
CDCP2	rs143569419	1	53972403	G	A	3.14253e-06	1
CYB5RL	rs946447	1	54199451	C	T	1.7874e-15	1
CYB5RL	rs6668490	1	54196362	A	T	2.20982e-13	2
CYB5RL	rs140708162	1	54154524	A	G	1.10882e-09	3
CYB5RL	rs299893	1	54495636	C	T	8.58095e-06	4
MRPL37	rs113452669	1	54206819	T	C	1.39085e-33	1
MRPL37	rs6693202	1	54204311	G	A	5.26729e-08	2
SSBP3	rs10158888	1	54486467	A	G	2.86578e-09	1
SSBP3	rs9012	1	54225792	T	C	1.94383e-06	2
SSBP3-AS1	rs1410896	1	54217341	G	C	8.30437e-13	1
SSBP3-AS1	rs12092325	1	54471053	T	C	3.60113e-05	2
ACOT11	rs300268	1	54580773	G	A	2.47913e-16	1
ACOT11	rs299874	1	54548426	T	C	8.66044e-21	2
ACOT11	chr1:54614418	1	54614418	C	CTG	1.88359e-08	3
ACOT11	rs78078784	1	54565005	C	T	2.35258e-05	4
MROH7	rs1368883	1	54609779	A	G	2.74558e-10	1
MROH7	rs299874	1	54548426	T	C	5.41193e-09	2
MROH7-TTC4	rs1655534	1	54601086	C	T	7.36712e-09	1
TTC4	rs28384498	1	54715807	G	A	4.90053e-10	1
PARS2	rs1180943	1	54764790	G	C	5.65539e-17	1
TTC22	rs651688	1	54795252	C	T	6.48926e-18	1
TTC22	rs880756	1	54796654	A	G	4.53822e-08	2
C1orf177	rs12081935	1	54805038	T	C	1.17651e-25	1
C1orf177	rs602458	1	54814015	A	G	4.51345e-05	2
DHCR24	rs1011216	1	54923835	G	A	1.75114e-27	1
DHCR24	rs687565	1	54898990	C	A	4.27791e-12	2
DHCR24	rs35666731	1	54936768	T	C	1.17591e-05	3
DHCR24	rs1008627774	1	54878003	T	C	3.71007e-05	4
TMEM61	rs2253476	1	54980700	A	C	2.63822e-26	1
TMEM61	rs12073137	1	54976459	T	C	3.59192e-06	2
LOC100507634	rs114374361	1	55215659	C	G	6.7338e-07	1
PPAP2B	rs12409517	1	56432502	T	G	2.40595e-12	1
PPAP2B	rs3005889	1	56313191	A	G	4.88921e-08	2
PPAP2B	rs28397759	1	55952653	G	A	9.59071e-07	3
PRKAA2	rs2092595	1	56679400	A	C	9.9507e-28	1
PRKAA2	rs2796529	1	56661202	T	G	1.66498e-10	2
C8B	rs1620102	1	56971959	G	T	1.68817e-39	1
C8B	rs41286862	1	57013977	A	G	1.82318e-08	2
C8B	rs115994641	1	56972091	A	G	3.02978e-09	3
C8B	rs713452	1	56920602	C	T	2.78788e-05	4
DAB1	rs12029004	1	57652408	A	G	1.80984e-25	1
DAB1	rs7522826	1	57660845	C	T	2.87047e-06	2
OMA1	chr1:58497614	1	58497614	G	GGAA	9.40439e-39	1
OMA1	rs1799705	1	58550926	G	A	1.78851e-06	2
OMA1	rs17117477	1	58409075	C	A	8.9956e-06	3
TACSTD2	rs232840	1	58575047	C	T	1.76649e-31	1
TACSTD2	rs12087583	1	58579131	T	C	2.51858e-22	2
TACSTD2	rs2223698	1	58690011	C	T	1.27841e-05	3
TACSTD2	rs72922516	1	57963538	T	C	4.84621e-05	4
LINC01135	rs114531511	1	58805883	T	C	9.98591e-18	1
FGGY	rs536126375	1	59762638	TTC	T	4.47733e-37	1
FGGY	rs75691626	1	59605858	A	G	3.22722e-10	2
FGGY	rs150444785	1	59379848	A	C	9.9768e-07	3
LOC101926944	rs536126375	1	59762638	TTC	T	1.53175e-20	1
HOOK1	rs72912504	1	59959025	T	C	1.87379e-09	1
CYP2J2	rs386631617	1	59915765	G	C	3.58135e-52	1
CYP2J2	rs79840548	1	59931888	A	T	1.84572e-21	2
CYP2J2	chr1:59946092	1	59946092	C	CCTGT	4.05064e-10	3
CYP2J2	rs2229189	1	59926564	A	G	2.13173e-07	4
CYP2J2	rs10493287	1	60422810	T	G	8.43089e-06	5
C1orf87	rs11207556	1	59987689	G	A	6.82407e-08	1
NFIA	rs1474872	1	61398559	A	C	1.0981e-25	1
NFIA	rs115818247	1	61460990	C	T	4.25402e-08	2
NFIA	rs17121960	1	61322029	C	T	9.48152e-07	3
MGC34796	rs114522689	1	61658082	C	T	2.98387e-22	1
MGC34796	rs6587936	1	61630121	G	A	3.62242e-06	2
TM2D1	rs17312971	1	61723869	C	T	5.33219e-67	1
INADL	rs41313250	1	62017951	G	A	7.90072e-34	1
INADL	rs2457816	1	62138393	T	C	1.61583e-12	2
INADL	rs4518937	1	61873488	G	A	2.93575e-09	3
INADL	rs756811809	1	62172667	C	CAGA	1.30623e-05	4
INADL	rs57176838	1	62154615	A	G	1.59148e-10	5
INADL	rs113205184	1	61996930	T	C	1.0785e-06	6
INADL	chr1:62108805	1	62108805	A	AT	1.66679e-06	7
INADL	rs12563257	1	61988092	G	A	1.66607e-06	8
INADL	rs1020876466	1	61961986	A	G	1.06833e-05	9
INADL	rs6661227	1	61767875	G	C	1.66878e-05	10
KANK4	rs74076477	1	62300929	A	G	9.64492e-11	1
KANK4	rs6674622	1	62069266	C	T	3.74453e-05	2
USP1	rs9436222	1	62437692	G	C	8.71023e-43	1
USP1	rs12023351	1	62427860	T	C	4.18915e-06	2
DOCK7	rs141538375	1	62493185	T	C	8.43533e-12	1
DOCK7	rs1018255874	1	62688195	G	C	3.83323e-09	2
DOCK7	rs111595463	1	62524692	A	G	1.21946e-05	3
ATG4C	rs10736399	1	62798112	C	T	2.43827e-19	1
LINC00466	rs76033818	1	63178047	T	C	1.01128e-07	1
ALG6	rs217448	1	63543803	T	G	1.07542e-12	1
ALG6	rs112043124	1	63382822	T	C	4.58894e-06	2
ITGB3BP	rs3009576	1	63443064	T	C	7.11992e-89	1
ITGB3BP	rs6678666	1	63495924	G	T	3.06824e-18	2
ITGB3BP	rs74079344	1	62962292	C	T	3.64238e-06	3
EFCAB7	rs11208218	1	63431938	T	A	1.27941e-21	1
EFCAB7	rs386631845	1	63565379	A	C	1.00212e-13	2
EFCAB7	rs115367596	1	63039874	A	G	2.57998e-06	3
PGM1	rs12080496	1	63594591	A	C	5.02582e-36	1
PGM1	rs9436689	1	63560313	T	C	4.93911e-13	2
PGM1	rs7536405	1	63465625	A	G	2.09938e-06	3
PGM1	rs5774653	1	63440522	CT	C	1.71992e-05	4
PGM1	rs117295579	1	63668810	T	C	4.00123e-05	5
ROR1	rs2819136	1	63787271	T	C	2.25931e-20	1
CACHD1	rs825203	1	64307645	A	T	2.76821e-10	1
CACHD1	rs112660520	1	65037329	TG	T	7.37878e-06	2
CACHD1	rs58038979	1	65208819	A	C	2.07285e-06	3
CACHD1	rs4915933	1	63872652	A	G	1.17451e-05	4
RAVER2	rs72675414	1	64761875	T	C	9.84358e-09	1
RAVER2	rs11208352	1	64088810	T	C	1.39224e-05	2
RAVER2	rs77625297	1	64897083	C	G	6.13543e-05	3
JAK1	rs7540450	1	64783799	A	G	5.30934e-11	1
AK4	rs533761778	1	65145256	TAA	T	1.16405e-22	1
DNAJC6	rs115737204	1	65256310	G	A	1.41437e-16	1
LEPROT	rs12564738	1	65420459	G	C	8.97099e-37	1
LEPROT	rs7413823	1	65558033	G	A	3.44075e-05	2
TCTEX1D1	rs7515248	1	66773779	C	T	4.8383e-60	1
TCTEX1D1	rs7548496	1	66773893	G	C	1.8503e-08	2
WDR78	rs7548267	1	66831439	G	A	1.60021e-07	1
WDR78	rs3820344	1	66835835	G	T	1.87738e-10	2
WDR78	rs3048471	1	67009698	TCGG	T	2.7973e-07	3
WDR78	rs566954	1	66195172	G	C	1.0219e-05	4
WDR78	rs76129028	1	66868680	C	T	2.90018e-05	5
MIER1	rs2815359	1	67028691	C	T	4.65462e-14	1
MIER1	chr1:66937588	1	66937588	A	AAAAAG	3.94951e-09	2
MIER1	rs7516251	1	66987352	G	A	4.47581e-08	3
MIER1	rs12048585	1	66920571	T	C	6.86844e-05	4
SLC35D1	rs1966176	1	67204310	A	G	1.22271e-15	1
SLC35D1	rs3806321	1	67054400	T	C	3.12902e-07	2
SLC35D1	rs112630948	1	67464605	G	A	9.57649e-06	3
C1orf141	rs12044149	1	67135003	T	G	1.58936e-81	1
C1orf141	rs386632076	1	67109088	A	G	2.05299e-11	2
C1orf141	rs2455016	1	66110011	C	A	2.39224e-07	3
C1orf141	rs116720928	1	67129400	C	G	1.02893e-06	4
C1orf141	rs142344624	1	67087232	A	G	1.32416e-05	5
IL12RB2	rs7543633	1	67226089	G	A	2.44868e-15	1
IL12RB2	rs17129794	1	67329235	C	A	1.66042e-09	2
SERBP1	rs7543633	1	67226089	G	A	3.22192e-15	1
SERBP1	rs76556451	1	67342086	C	G	2.25122e-07	2
SERBP1	rs6656469	1	68385124	C	T	4.47548e-05	3
GNG12	rs7537276	1	67832765	A	G	5.48884e-27	1
GNG12	rs116214768	1	67813649	C	T	7.5117e-08	2
GNG12	rs34426521	1	67280085	G	A	2.1269e-06	3
GNG12	rs138496902	1	67201145	C	T	1.76523e-05	4
DIRAS3	rs114445334	1	68050946	G	A	1.4385e-05	1
DIRAS3	rs1430752	1	68058939	T	C	1.50251e-07	2
DIRAS3	rs115827492	1	67324438	A	T	1.71854e-07	3
WLS	rs74081628	1	68238239	G	C	7.05543e-06	1
WLS	rs6658452	1	68133744	A	G	6.46769e-06	2
WLS	rs55752131	1	68180661	G	A	1.1739e-05	3
WLS	rs17130282	1	67788692	T	C	1.95894e-05	4
RPE65	rs12080547	1	68470836	A	C	8.49624e-11	1
RPE65	rs2038901	1	68442818	C	T	3.23072e-10	2
RPE65	rs2064375	1	68588254	T	C	3.73654e-05	3
LRRC40	rs60598073	1	70161380	G	A	1.26666e-16	1
ANKRD13C	rs79322058	1	69354218	A	T	1.4427e-08	1
ANKRD13C	rs515064	1	70438385	G	A	1.17152e-06	2
ANKRD13C	rs61784297	1	70106516	C	T	2.82388e-05	3
ANKRD13C	rs12079486	1	70014017	C	A	8.23339e-05	4
HHLA3	rs17131261	1	70355119	A	G	1.0335e-28	1
HHLA3	rs71651454	1	70376634	T	C	2.72079e-36	2
CTH	rs648743	1	70410096	T	C	4.63409e-30	1
CTH	rs10789309	1	70461153	T	C	4.1618e-14	2
CTH	rs522363	1	70508064	C	T	1.89661e-08	3
CTH	rs116515145	1	70296505	T	C	3.1445e-05	4
PTGER3	rs66539808	1	71036382	A	G	3.64636e-11	1
PTGER3	rs17090682	1	70929548	G	A	2.86443e-05	2
ZRANB2	rs17485917	1	71206436	A	G	3.40636e-06	1
MIR186	rs2300176	1	71022129	G	A	1.59332e-05	1
NEGR1	rs2613499	1	72285869	G	A	1.41347e-07	1
NEGR1	rs580789	1	70526332	C	T	5.43955e-05	2
LRRIQ3	rs792310	1	74199809	A	G	2.23111e-96	1
LRRIQ3	rs6698671	1	74810404	C	T	3.01123e-06	2
LRRIQ3	rs78253576	1	73797761	ACT	A	3.76302e-06	3
FPGT	rs1934729	1	74065827	G	T	3.28865e-33	1
FPGT	rs522042	1	74200590	T	C	8.75237e-21	2
FPGT	rs17094728	1	74012631	G	A	5.71938e-07	3
FPGT	rs140413433	1	74133956	G	C	7.19096e-06	4
FPGT	rs77572248	1	74703665	C	G	1.10187e-05	5
ERICH3	rs77910454	1	74573535	A	G	1.62151e-06	1
CRYZ	chr1:74774706	1	74774706	A	AT	1.62727e-25	1
CRYZ	rs1424671	1	74724163	C	T	1.02429e-14	2
CRYZ	rs10874274	1	74786450	G	A	4.75927e-09	3
CRYZ	rs115610403	1	74711064	T	C	4.73863e-06	4
CRYZ	rs3058759	1	74578280	AATG	A	2.7009e-05	5
TYW3	rs10874122	1	74770182	G	A	7.984e-22	1
TYW3	rs5775259	1	74709948	ATAAAT	A	1.147e-15	2
TYW3	chr1:74759698	1	74759698	C	CA	3.77731e-11	3
TYW3	rs11162945	1	74768843	C	A	4.55273e-09	4
TYW3	rs7518173	1	73769713	T	C	2.45601e-06	5
TYW3	rs147846084	1	74773115	TG	T	1.94481e-05	6
SLC44A5	rs12094842	1	75783905	A	G	1.9761e-06	1
SLC44A5	rs200529519	1	75737794	AT	A	3.20697e-10	2
SLC44A5	rs115071980	1	75399904	T	C	1.7712e-08	3
SLC44A5	rs6698829	1	75606482	T	C	2.02446e-09	4
SLC44A5	rs146606975	1	75764472	A	T	1.40091e-06	5
SLC44A5	rs6672579	1	75431114	A	G	3.25569e-06	6
SLC44A5	rs814895	1	75658217	A	G	2.20159e-05	7
ACADM	rs28602663	1	75769670	T	C	9.1075e-25	1
ACADM	rs211675	1	75606941	G	C	4.10566e-13	2
ACADM	rs184187976	1	75593492	T	C	1.82384e-18	3
ACADM	rs814863	1	75634035	A	G	6.70975e-14	4
ACADM	rs12733990	1	75893475	T	C	8.76509e-08	5
ACADM	rs114802787	1	75724352	G	C	1.79555e-08	6
ACADM	rs17848068	1	75724531	A	G	5.06208e-06	7
RABGGTB	rs7552289	1	75772756	G	C	9.32879e-09	1
ST6GALNAC5	rs60514996	1	77005454	A	G	5.1614e-06	1
ST6GALNAC5	rs12401292	1	76991631	G	A	2.5929e-07	2
ST6GALNAC5	rs6666796	1	77014662	G	A	3.96046e-05	3
PIGK	rs1721140	1	77178961	G	A	2.33431e-36	1
PIGK	rs9919302	1	77139126	T	C	2.33923e-08	2
PIGK	rs2202164	1	77177011	A	C	6.58081e-06	3
ZZZ3	rs278836	1	77651126	A	G	1.68944e-39	1
USP33	rs12751064	1	77540439	T	C	2.88251e-07	1
USP33	rs5025902	1	77767733	A	G	5.65822e-07	2
USP33	rs12124822	1	77356790	G	A	3.24261e-05	3
NEXN-AS1	chr1:77476273	1	77476273	C	CT	1.58521e-06	1
NEXN	rs1166698	1	77926761	A	G	9.82146e-12	1
FUBP1	rs2018593	1	77816132	C	T	1.35844e-09	1
DNAJB4	rs116101331	1	77887547	C	A	2.16303e-13	1
DNAJB4	rs7514180	1	77995251	A	G	2.83175e-09	2
GIPC2	rs80175687	1	77836548	C	T	6.90507e-17	1
GIPC2	rs614836	1	78129678	T	A	1.45786e-06	2
PTGFR	rs149953198	1	78444442	G	A	2.81853e-07	1
IFI44	rs1333971	1	78668089	T	C	5.91534e-36	1
IFI44	rs7546403	1	78685687	T	C	2.8485e-08	2
ADGRL2	rs695971	1	82200401	A	G	3.95315e-13	1
ADGRL2	rs11163401	1	81967676	T	C	1.97467e-07	2
ADGRL2	rs6667869	1	81456693	C	T	2.38929e-05	3
LOC101927560	chr1:83837021	1	83837021	A	AAAAAAAC	1.41831e-19	1
LOC101927560	rs12137971	1	83855410	A	T	4.2481e-09	2
LOC101927560	rs61790676	1	83683477	C	A	3.8467e-05	3
TTLL7	rs72936242	1	83867442	T	A	2.12922e-06	1
TTLL7	rs115655797	1	84020635	A	G	2.18956e-07	2
TTLL7	rs6692233	1	83861531	A	G	1.61604e-05	3
PRKACB	rs616471	1	84271624	G	A	3.77906e-11	1
PRKACB	rs2134646	1	84212577	T	A	7.45681e-06	2
SAMD13	rs72942037	1	84301361	A	G	6.76026e-07	1
SAMD13	rs34599429	1	84270921	A	G	2.14893e-06	2
SAMD13	rs76465400	1	84303650	T	G	9.18403e-06	3
RPF1	rs6704452	1	84507134	T	C	1.60782e-20	1
RPF1	rs12742176	1	84621048	G	A	5.30213e-07	2
GNG5	rs11163985	1	84506150	C	G	1.18475e-20	1
GNG5	rs4511129	1	83623295	A	G	6.47975e-05	2
SPATA1	rs7514763	1	84464483	C	A	5.38783e-37	1
SPATA1	rs7555773	1	84499741	A	G	4.8524e-05	2
CTBS	rs76372694	1	84564280	C	A	3.77008e-58	1
CTBS	rs147024168	1	84569909	A	C	3.37016e-22	2
CTBS	rs7517918	1	84570156	A	T	9.19038e-19	3
CTBS	rs2945131	1	84629316	A	G	1.39644e-16	4
CTBS	rs182471751	1	84576382	C	G	8.28895e-08	5
CTBS	rs111552399	1	84496925	A	G	1.97961e-05	6
SSX2IP	rs11802347	1	84681064	C	G	5.3665e-12	1
SSX2IP	chr1:84688061	1	84688061	A	AG	2.64083e-14	2
SSX2IP	rs113824467	1	83809211	A	G	2.39815e-06	3
SSX2IP	rs56212819	1	84499940	T	C	2.39446e-07	4
SSX2IP	rs2994610	1	84622788	C	G	1.68967e-05	5
SSX2IP	rs72954005	1	84692514	A	T	3.36244e-05	6
LPAR3	rs2389787	1	84855944	C	T	4.44078e-22	1
LPAR3	rs6576729	1	84895790	C	T	3.24264e-17	2
LPAR3	rs141862049	1	84859915	A	G	1.40925e-08	3
LPAR3	rs9728153	1	84842841	G	T	7.29938e-08	4
MCOLN2	rs4907119	1	84996511	C	G	8.16643e-52	1
MCOLN2	rs149932845	1	84990641	C	G	1.27099e-08	2
MCOLN2	rs35950589	1	84885613	T	G	7.52287e-07	3
MCOLN2	rs2911592	1	84574386	A	G	2.18429e-05	4
MCOLN3	rs6674050	1	85050491	C	T	4.83562e-54	1
MCOLN3	rs2304641	1	85047715	T	C	2.13585e-13	2
MCOLN3	rs115936740	1	84974217	T	C	4.4763e-06	3
MCOLN3	rs2389971	1	85613930	T	G	6.42994e-06	4
WDR63	rs817478	1	85133880	C	A	9.51633e-59	1
WDR63	rs12034421	1	85062323	A	C	6.96025e-13	2
WDR63	rs817487	1	85099587	A	G	4.57238e-10	3
SYDE2	rs4907139	1	85197168	G	A	2.6972e-22	1
SYDE2	rs7515154	1	85238752	T	C	6.1986e-11	2
C1orf52	rs2647394	1	85264304	G	A	7.04753e-14	1
BCL10	rs2911576	1	84697518	T	C	1.20978e-07	1
BCL10	rs12565938	1	85228783	G	A	1.52314e-07	2
BCL10	rs1002387573	1	85259670	G	GCCGGAAA	2.26402e-06	3
LOC646626	rs11161574	1	85261361	C	T	9.67172e-61	1
LOC646626	rs7554249	1	85302111	T	C	1.90042e-11	2
LOC646626	rs12126355	1	85426191	C	T	1.54265e-06	3
LOC646626	rs11164019	1	84609239	T	C	1.66033e-05	4
DDAH1	rs233127	1	85328118	G	A	8.9879e-29	1
DDAH1	rs485928	1	85461221	T	A	4.32163e-12	2
DDAH1	rs4949926	1	85258645	T	C	3.22473e-08	3
DDAH1	rs186942293	1	85465240	G	C	1.24797e-07	4
DDAH1	rs147236055	1	86024981	GA	G	6.13935e-06	5
CYR61	rs10873708	1	85602059	A	G	2.45948e-19	1
CYR61	rs10782561	1	85918828	A	G	3.41291e-06	2
ZNHIT6	rs313762	1	85829636	G	C	6.86427e-64	1
ZNHIT6	rs534348959	1	85813137	GA	G	5.81192e-13	2
ZNHIT6	chr1:85712348	1	85712348	A	AT	2.1804e-08	3
ZNHIT6	rs4949916	1	85608823	C	T	2.20993e-06	4
ZNHIT6	rs17128307	1	85783771	T	C	6.52006e-06	5
COL24A1	rs11803202	1	85973688	A	C	4.43719e-09	1
COL24A1	rs61783154	1	85805857	T	C	3.95537e-05	2
ODF2L	rs4656066	1	86409134	A	G	5.50794e-11	1
CLCA2	rs11161817	1	86430433	T	G	6.67156e-28	1
CLCA2	rs774211920	1	86434257	A	AC	1.03013e-07	2
CLCA2	rs17129145	1	86430519	A	G	3.78733e-07	3
CLCA4	rs58971362	1	86519274	C	T	2.95171e-19	1
CLCA4	rs56363231	1	86657735	A	G	2.66466e-24	2
CLCA4	rs972764	1	86551410	T	C	7.74909e-13	3
SH3GLB1	rs76800564	1	86430106	GA	G	4.44613e-12	1
SH3GLB1	rs10873821	1	87162490	T	C	9.30021e-08	2
SH3GLB1	rs11802743	1	86273577	A	G	1.04293e-05	3
SH3GLB1	rs12727039	1	86143345	C	G	1.81622e-05	4
2020-09-15	rs472509	1	86922197	C	T	1.18596e-12	1
2020-09-15	rs112008365	1	86798180	T	G	4.39042e-06	2
HS2ST1	chr1:86892175	1	86892175	A	AC	2.16273e-31	1
LINC01140	rs6686259	1	87132434	G	T	1.03093e-11	1
LINC01140	rs72725829	1	87224323	T	G	1.79906e-05	2
LMO4	rs11162029	1	87502605	A	G	5.99884e-22	1
LMO4	chr1:86733605	1	86733605	T	TTTTA	4.5101e-06	2
LMO4	rs11162059	1	87634591	G	T	6.96269e-06	3
PKN2	rs1085563	1	88818425	A	G	1.19307e-16	1
PKN2	rs359937	1	89517160	C	T	2.65738e-06	2
GTF2B	chr1:88705537	1	88705537	C	CA	9.52274e-11	1
GTF2B	rs74642138	1	88903978	A	G	1.41897e-06	2
GTF2B	rs306305	1	88517113	C	T	3.75348e-06	3
CCBL2	rs748447310	1	88953892	C	T	6.41059e-92	1
CCBL2	rs114420270	1	88992628	G	C	1.04562e-10	2
CCBL2	rs650448	1	89195545	G	T	1.44532e-09	3
RBMXL1	rs2390677	1	89010159	G	A	8.60171e-16	1
RBMXL1	rs17130687	1	89013649	G	C	1.65411e-10	2
RBMXL1	rs10922534	1	88992014	C	T	6.87228e-05	3
GBP3	rs12146148	1	89006209	T	C	1.608e-118	1
GBP3	rs7511733	1	89040927	G	T	5.58295e-14	2
GBP3	rs59610805	1	89031403	T	C	5.97336e-09	3
GBP1	rs17434342	1	89040059	G	C	8.10915e-08	1
GBP1	rs1159130	1	89567693	T	A	5.67999e-06	2
GBP2	rs10922557	1	89057525	G	A	9.00107e-22	1
GBP7	rs4233337	1	89171264	T	C	4.40292e-07	1
GBP7	rs140206413	1	89914409	G	A	4.23491e-05	2
GBP4	rs7544740	1	89126701	G	T	9.23942e-11	1
GBP4	rs10801722	1	89253797	A	T	4.10763e-08	2
GBP5	rs2147309	1	89272549	C	G	5.93992e-21	1
GBP5	rs139678943	1	89045103	G	T	6.01226e-05	2
LRRC8B	rs12119009	1	89558197	C	G	4.55306e-24	1
LRRC8B	rs1344190	1	89898382	G	A	2.63201e-06	2
FLJ27354	rs1320562	1	89709203	C	G	1.06872e-08	1
FLJ27354	rs111386217	1	89433834	C	G	2.93323e-05	2
FLJ27354	rs149336846	1	90063178	A	C	4.02565e-05	3
LRRC8C	rs181432934	1	89749773	A	C	8.93062e-14	1
LRRC8C	rs12130207	1	89582689	T	C	7.09282e-06	2
GEMIN8P4	rs74102424	1	90542087	A	G	2.31764e-05	1
CDC7	rs13447455	1	91500888	G	A	7.07309e-56	1
CDC7	rs13447454	1	91500849	A	G	2.48564e-15	2
CDC7	rs1192413	1	91607340	G	A	4.11254e-19	3
CDC7	rs17131601	1	92083206	A	G	5.97858e-07	4
TGFBR3	rs1192415	1	91611540	A	G	1.38866e-75	1
TGFBR3	rs79431786	1	91732037	G	C	1.77302e-13	2
TGFBR3	rs284175	1	91756718	A	G	7.88238e-05	3
TGFBR3	rs6680614	1	91892814	T	G	8.86183e-05	4
EPHX4	rs3862907	1	92031098	C	T	3.77509e-22	1
EPHX4	rs72954760	1	92035513	A	C	6.90268e-09	2
EPHX4	rs4658247	1	91615682	C	T	6.69592e-06	3
EPHX4	rs1023038	1	92044297	T	C	2.68472e-05	4
BTBD8	rs10875204	1	92114118	A	G	4.08633e-12	1
KIAA1107	rs4658129	1	92112291	G	C	8.17238e-30	1
RPAP2	rs2078052	1	91640745	C	G	1.50838e-05	1
EVI5	rs12142556	1	92312171	T	C	1.92606e-09	1
EVI5	rs4000736	1	92501859	G	A	1.24562e-06	2
RPL5	rs565546502	1	93107040	A	G	1.25476e-09	1
RPL5	rs181610661	1	92749080	G	A	1.48216e-05	2
FAM69A	rs945631	1	92960610	A	G	5.62364e-21	1
FAM69A	rs150655420	1	92876027	A	T	1.13353e-09	2
FAM69A	rs2244496	1	92843296	A	C	1.07242e-06	3
FAM69A	rs13374365	1	92779446	T	C	1.39794e-05	4
FAM69A	rs2086314	1	92981929	A	G	3.84519e-05	5
MTF2	rs2114273	1	93388960	C	T	6.28231e-08	1
MTF2	rs2785607	1	93003948	A	T	9.87221e-05	2
TMED5	rs7532195	1	93151846	G	T	1.59063e-37	1
TMED5	rs79752893	1	93006743	G	A	5.60077e-05	2
CCDC18	rs2484486	1	93185943	A	G	5.22631e-12	1
CCDC18	rs3754186	1	93246225	A	T	1.75531e-05	2
LOC100131564	rs508942	1	93317336	C	T	2.28789e-06	1
LOC100131564	rs11164896	1	93304777	C	A	7.36057e-06	2
DR1	rs3767964	1	93349933	C	T	4.05184e-60	1
FNBP1L	rs7541984	1	93446395	A	C	2.62365e-13	1
BCAR3	chr1:93694378	1	93694378	C	CTG	2.33954e-14	1
BCAR3	rs12130369	1	93749514	G	A	4.57365e-14	2
BCAR3	rs7543734	1	93585354	C	G	5.42764e-09	3
BCAR3	rs4847255	1	93741912	T	C	9.7065e-07	4
DNTTIP2	rs12029637	1	93869335	G	A	2.27019e-18	1
GCLM	rs718874	1	93906453	A	C	5.55973e-37	1
GCLM	rs7538576	1	93981927	A	C	3.74258e-09	2
ABCA4	rs4147848	1	94021031	T	G	1.34024e-24	1
ARHGAP29	rs2781572	1	94148469	C	A	4.94411e-12	1
ARHGAP29	rs79805843	1	94259572	G	C	4.55716e-10	2
ARHGAP29	rs141405695	1	94095342	T	C	1.2378e-06	3
ARHGAP29	rs4147825	1	94095382	A	G	6.9569e-07	4
ARHGAP29	rs549114	1	94068798	A	G	9.5482e-08	5
ARHGAP29	rs11165123	1	94361253	A	AT	5.07052e-05	6
ABCD3	rs12127355	1	94500405	T	C	9.6907e-17	1
ABCD3	rs7543663	1	94318892	C	T	4.1003e-07	2
ABCD3	rs698943	1	94550185	A	G	7.90217e-06	3
F3	rs72974437	1	94710942	G	T	5.92659e-13	1
F3	rs151210581	1	94735511	CG	C	2.84908e-10	2
F3	rs4847339	1	94684206	G	A	1.47451e-05	3
F3	rs78659380	1	94036950	G	C	1.82967e-05	4
F3	rs17110058	1	93550454	G	A	2.71204e-05	5
LINC01057	rs841358	1	94684144	T	C	6.06494e-43	1
LINC01057	rs3860335	1	94769753	G	C	4.35834e-15	2
LINC01057	rs955723	1	94692766	G	T	1.72751e-13	3
LINC01057	rs17113508	1	95411730	C	T	2.4501e-05	4
SLC44A3	rs859117	1	94840501	G	T	2.2278e-61	1
SLC44A3	rs10874897	1	94887976	G	T	7.92294e-47	2
SLC44A3	rs6671906	1	94832534	A	G	1.23539e-28	3
SLC44A3	rs556740706	1	94821478	G	A	6.20999e-11	4
SLC44A3	rs859070	1	94885809	G	A	1.11712e-09	5
SLC44A3	rs12095617	1	94820629	A	G	1.27076e-05	6
SLC44A3	rs12565150	1	94869464	A	T	6.97831e-06	7
SLC44A3	rs75859757	1	94834130	T	G	1.2173e-05	8
CNN3	rs11807661	1	94935643	C	A	2.24028e-56	1
CNN3	rs61782652	1	94224088	A	C	2.54005e-06	2
CNN3	rs114073728	1	94858406	T	C	1.91344e-05	3
LOC729970	rs11809155	1	94935803	A	G	2.40609e-35	1
LOC729970	rs75703622	1	94908847	A	T	9.05843e-10	2
LOC729970	rs61775274	1	94742002	T	C	6.8637e-05	3
ALG14	rs912651	1	95333344	A	G	5.26549e-06	1
TMEM56	rs56241782	1	95122463	C	G	2.75632e-11	1
TMEM56	rs4245664	1	95078468	T	G	8.775e-07	2
TMEM56	rs71654438	1	95336863	T	C	7.02736e-06	3
TMEM56	rs113755765	1	94825357	G	C	2.1145e-05	4
TMEM56	rs859070	1	94885809	G	A	2.49985e-05	5
TMEM56-RWDD3	rs80241359	1	95237342	G	A	2.38593e-06	1
LOC101928118	rs4146667	1	95238041	G	C	3.76388e-16	1
LOC101928118	rs114869404	1	95073057	T	C	1.39263e-13	2
LOC101928118	rs13376576	1	95231375	G	A	1.21386e-05	3
RWDD3	rs7555339	1	95226023	A	G	2.12322e-18	1
RWDD3	rs147737137	1	95234422	G	A	3.2645e-11	2
PTBP2	rs12567806	1	96666058	C	T	3.06128e-10	1
DPYD	rs750958308	1	97396937	T	TTCC	5.14283e-41	1
DPYD	rs61787819	1	97878532	C	T	3.7158e-11	2
DPYD	rs386633699	1	97078208	T	C	8.96547e-08	3
DPYD	rs141952753	1	97558442	TAGAG	T	6.65475e-08	4
DPYD	rs3897933	1	97210963	A	G	1.68343e-05	5
SNX7	rs4326639	1	98685668	T	G	4.92578e-10	1
SNX7	rs6690786	1	98882356	T	C	1.85089e-06	2
SNX7	rs114066760	1	98857224	T	C	2.26463e-05	3
SNX7	rs116718761	1	98411740	T	G	3.07877e-05	4
LOC101928270	rs12060602	1	99529092	A	G	1.6223e-11	1
LOC101928270	rs116595337	1	99787586	A	T	8.26083e-06	2
PALMD	rs35479934	1	99606623	TC	T	6.38345e-09	1
PALMD	rs11439834	1	99315279	CA	C	2.75218e-05	2
PALMD	rs116419334	1	99645869	A	G	4.52844e-05	3
FRRS1	rs12031617	1	99812820	A	G	1.42812e-60	1
FRRS1	rs148509101	1	100264131	A	C	6.18471e-05	2
AGL	rs750672198	1	99728644	CAA	C	5.80103e-09	1
AGL	rs148283925	1	99886254	C	T	3.31892e-09	2
AGL	rs12035706	1	99880419	T	C	1.07194e-08	3
AGL	rs114982938	1	99916976	C	G	3.36251e-07	4
AGL	rs72960559	1	99792264	T	C	7.42047e-07	5
SLC35A3	rs147644207	1	100044547	T	C	2.67347e-20	1
SLC35A3	rs514090	1	100097630	G	C	3.56404e-30	2
HIAT1	rs7519706	1	99918846	G	A	2.92895e-13	1
SASS6	rs11166383	1	99970577	G	A	1.59179e-11	1
LRRC39	rs115209325	1	100037312	TATAC	T	6.15272e-06	1
DBT	rs2810424	1	100198123	C	T	1.93959e-05	1
RTCA-AS1	rs7521284	1	100254820	C	T	9.25448e-39	1
RTCA	rs56394828	1	100262185	G	T	1.6992e-12	1
RTCA	rs116595337	1	99787586	A	T	1.65519e-07	2
RTCA	rs11166407	1	100172152	A	G	3.85269e-06	3
RTCA	rs76548675	1	100510440	G	C	1.0156e-05	4
VCAM1	rs7524663	1	100642733	T	C	2.19019e-22	1
VCAM1	rs1039195	1	100590690	A	G	7.30086e-05	2
SLC30A7	rs6677329	1	101028720	T	C	2.90851e-08	1
SLC30A7	rs116186214	1	101731379	A	G	3.92486e-05	2
DPH5	rs80125175	1	101095135	G	T	1.52492e-07	1
DPH5	rs139614666	1	101386692	G	A	1.74494e-07	2
LOC102606465	rs58234233	1	101044884	C	G	3.8279e-15	1
LOC102606465	rs139614666	1	101386692	G	A	1.65571e-06	2
OLFM3	rs3008759	1	102148942	C	T	1.45382e-11	1
RNPC3	rs11184556	1	103582934	T	C	2.0079e-08	1
RNPC3	rs150526907	1	102827006	T	C	3.15893e-05	2
AMY2B	rs4514245	1	104255852	A	G	1.7149e-05	1
AMY2B	rs10754	1	103555063	T	C	9.38094e-06	2
LOC100129138	rs3811505	1	104073253	G	A	3.15106e-20	1
PRMT6	rs55909997	1	107038417	A	G	7.12322e-36	1
PRMT6	rs190231201	1	107066107	T	G	4.90712e-10	2
PRMT6	rs6684002	1	107208934	T	A	4.87495e-06	3
PRMT6	rs75890640	1	107031724	G	A	4.75869e-05	4
VAV3	rs7530592	1	107693097	T	G	2.31484e-57	1
VAV3	rs111234212	1	107778411	CTG	C	1.82533e-06	2
SLC25A24	rs1770580	1	108180330	G	A	7.12925e-39	1
SLC25A24	rs151245090	1	108221429	C	T	6.98365e-05	2
SLC25A24	rs148128812	1	108200248	T	A	7.09008e-05	3
FAM102B	rs11101982	1	108533704	T	C	1.48176e-19	1
HENMT1	rs138336299	1	108593564	C	G	5.58798e-19	1
HENMT1	chr1:108661531	1	108661531	C	CT	4.18598e-05	2
STXBP3	rs1628652	1	108770056	G	A	1.80371e-49	1
STXBP3	rs61797294	1	108750974	C	T	2.65437e-07	2
GPSM2	rs77113761	1	108889466	T	C	5.71826e-28	1
GPSM2	rs34653521	1	108922005	TA	T	6.43138e-07	2
GPSM2	rs17030325	1	108865767	T	C	7.9919e-05	3
CLCC1	rs932820423	1	108939297	T	C	1.70096e-09	1
CLCC1	rs839550	1	108941532	A	G	3.86625e-06	2
CLCC1	rs4970815	1	108851503	A	G	8.12911e-08	3
CLCC1	rs150392894	1	108888080	T	C	2.87305e-06	4
WDR47	rs141759582	1	109062915	A	G	1.93322e-05	1
WDR47	rs34516879	1	109967925	G	A	1.93221e-05	2
TAF13	rs8856	1	109062683	G	T	8.96348e-27	1
TMEM167B	chr1:109098665	1	109098665	G	GTACA	3.19657e-23	1
C1orf194	rs111718662	1	109106827	A	G	4.23504e-45	1
C1orf194	rs534065	1	109103990	G	A	2.82155e-06	2
KIAA1324	rs587472	1	109181663	T	C	1.59722e-07	1
SARS	rs1017702638	1	109185430	CG	C	9.39156e-07	1
SARS	rs4970836	1	109279175	A	G	7.01128e-06	2
CELSR2	rs12740374	1	109274968	T	G	8.19655e-43	1
CELSR2	rs79870677	1	109263837	G	C	5.88382e-15	2
CELSR2	rs648093	1	109181165	A	G	6.93311e-06	3
CELSR2	rs596773	1	109254135	A	G	2.22446e-05	4
PSRC1	rs12023150	1	109282969	T	C	3.10864e-19	1
PSRC1	rs12740374	1	109274968	T	G	1.10749e-10	2
SORT1	rs61394658	1	109330668	A	G	1.88442e-51	1
SORT1	rs12740374	1	109274968	T	G	9.00199e-42	2
SORT1	rs111755757	1	109453175	G	T	1.53908e-08	3
SORT1	rs6669669	1	109283218	A	G	4.46299e-06	4
PSMA5	rs72646570	1	109336083	T	C	5.5231e-06	1
CYB561D1	rs11583330	1	109580891	T	G	8.16635e-06	1
CYB561D1	rs115823613	1	109494012	T	C	1.39479e-05	2
AMIGO1	rs2570972	1	109509517	G	A	1.07111e-74	1
AMIGO1	chr1:109519089	1	109519089	T	TTATC	5.04868e-09	2
AMIGO1	rs2692705	1	109520691	C	G	1.44576e-07	3
AMIGO1	rs11102123	1	110474174	T	C	5.12992e-05	4
GNAI3	rs629001	1	109296296	T	C	1.01208e-05	1
GNAI3	chr1:109728787	1	109728787	G	GGCCCATACCACCTTTT	4.2379e-05	2
GNAT2	rs6658641	1	109610576	A	G	1.39908e-30	1
AMPD2	rs2777905	1	109629970	A	C	2.15769e-07	1
AMPD2	rs35731329	1	109632406	TG	T	8.57948e-06	2
GSTM4	rs1010167	1	109656105	G	C	2.21849e-51	1
GSTM4	rs560018	1	109657738	C	T	4.76648e-21	2
GSTM4	rs620077	1	109676094	T	C	2.98861e-13	3
GSTM4	rs11101992	1	109724132	C	A	3.31021e-10	4
GSTM4	rs72987078	1	109652543	A	G	2.9839e-05	5
GSTM2	rs597370	1	109664421	A	G	1.00858e-26	1
GSTM2	rs428135	1	109669059	C	G	2.06787e-14	2
GSTM2	rs35553604	1	109703351	G	C	1.05547e-17	3
GSTM2	rs1296955	1	109705846	G	A	4.39588e-08	4
GSTM2	rs558289152	1	110093512	AT	A	7.95307e-06	5
GSTM1	rs1758109	1	109710508	C	T	6.33139e-31	1
GSTM1	rs1292096	1	109710758	G	A	1.19798e-10	2
GSTM1	rs72705222	1	109671748	T	C	5.34866e-14	3
GSTM1	rs543912385	1	109681584	A	C	1.16871e-13	4
GSTM1	rs76197628	1	109731297	T	C	2.71931e-05	5
GSTM1	rs11101988	1	109708610	C	A	4.67699e-08	6
GSTM1	rs71578697	1	109678556	T	TTG	7.6203e-09	7
GSTM1	rs144839885	1	109713540	G	C	9.3732e-07	8
GSTM1	rs12402901	1	109704859	G	T	2.30621e-07	9
GSTM1	rs114184542	1	109711080	T	C	4.85372e-07	10
GSTM1	rs558289152	1	110093512	AT	A	3.25626e-05	11
GSTM5	rs3754446	1	109710619	C	A	9.63224e-16	1
GSTM5	rs2479390	1	109713453	G	A	2.28661e-08	2
GSTM5	rs11807	1	109718120	C	T	7.49787e-07	3
GSTM5	rs72705222	1	109671748	T	C	2.48498e-06	4
GSTM5	rs58720505	1	109619451	A	G	9.84917e-06	5
GSTM3	rs1887546	1	109753021	T	G	1.10817e-17	1
GSTM3	rs4970773	1	109712974	G	C	2.54979e-08	2
GSTM3	rs1292099	1	109704542	T	C	2.22635e-09	3
GSTM3	rs58206785	1	109663396	A	G	1.30461e-08	4
GSTM3	rs428434	1	109674419	G	C	2.6368e-05	5
GSTM3	rs201631398	1	108748115	CT	C	4.25083e-05	6
EPS8L3	rs7534019	1	109762830	A	G	2.16426e-06	1
EPS8L3	rs115151719	1	109764066	A	G	2.21563e-05	2
AHCYL1	rs17611428	1	110008703	G	T	8.54197e-06	1
STRIP1	rs11583961	1	109770407	G	C	1.90911e-10	1
STRIP1	rs74840247	1	110042451	C	T	1.01676e-06	2
KCNC4-AS1	rs145443762	1	110213288	AGT	A	1.00978e-05	1
SLC16A4	rs4084434	1	110383588	T	C	7.78863e-105	1
LAMTOR5	rs56390983	1	110396990	A	G	2.03695e-36	1
LAMTOR5	rs148570691	1	110460025	A	C	4.37185e-05	2
LAMTOR5-AS1	rs2018177	1	110384926	T	A	5.24069e-17	1
LAMTOR5-AS1	rs386634523	1	109900321	G	A	2.0812e-05	2
PROK1	rs6677250	1	110424525	T	C	2.38585e-17	1
CD53	rs12565027	1	110889419	T	C	1.90873e-06	1
LRIF1	rs1712674	1	110923431	C	A	2.27274e-08	1
DRAM2	rs3762374	1	111139496	T	C	2.22247e-76	1
DRAM2	rs11423611	1	111140136	GC	G	9.28182e-23	2
CEPT1	chr1:111114403	1	111114403	G	GTTTT	3.75343e-13	1
CEPT1	rs67541161	1	111137326	T	C	2.42625e-06	2
CEPT1	rs141632906	1	111094026	G	A	4.30953e-06	3
DENND2D	rs10857859	1	111191102	C	G	5.98296e-93	1
DENND2D	rs599134	1	111197723	G	C	8.40551e-39	2
CHI3L2	rs618216	1	111217543	T	C	8.06081e-25	1
PIFO	rs10158004	1	111351086	A	G	2.78231e-11	1
OVGP1	rs12117857	1	111462829	A	C	1.83533e-20	1
OVGP1	rs1264904	1	111440530	G	A	3.03631e-06	2
OVGP1	rs143392690	1	112101963	T	C	4.54148e-05	3
WDR77	rs1264888	1	111425694	A	G	7.07256e-14	1
ATP5F1	rs77130370	1	111413221	T	C	1.35503e-48	1
TMIGD3	rs2789539	1	111489725	A	G	4.56505e-12	1
TMIGD3	rs6537704	1	111509483	T	C	1.71214e-06	2
ADORA3	rs1282145	1	111059170	A	G	6.59296e-06	1
RAP1A	rs76836292	1	111638867	C	CT	3.2583e-06	1
RAP1A	rs140057551	1	111653669	A	G	2.79113e-05	2
FAM212B	rs197399	1	111759790	C	T	4.59469e-26	1
FAM212B	rs35232777	1	111740801	T	C	7.60849e-08	2
FAM212B	rs45576236	1	111776766	G	A	6.6745e-06	3
DDX20	rs138984105	1	111759388	T	G	1.90687e-07	1
KCND3	rs66461719	1	111991395	TG	T	1.37505e-31	1
KCND3	rs2798334	1	111894722	C	T	2.01575e-06	2
KCND3	rs6692731	1	112476560	T	C	8.19671e-06	3
LOC643355	rs10745323	1	112000982	C	A	3.51349e-18	1
CTTNBP2NL	rs11102471	1	112397162	C	G	1.19849e-81	1
CTTNBP2NL	rs2780275	1	112426114	A	G	1.33654e-08	2
ST7L	rs10745330	1	112540817	T	C	6.93724e-94	1
ST7L	rs12402929	1	112529671	C	G	9.05192e-11	2
ST7L	rs114199731	1	112616842	A	T	3.18534e-09	3
ST7L	rs114988071	1	112575217	T	C	2.20093e-05	4
CAPZA1	chr1:112620999	1	112620999	T	TAAG	4.03308e-09	1
CAPZA1	rs12046208	1	112628967	T	C	9.82789e-06	2
MOV10	rs35023236	1	112542830	G	C	4.39013e-15	1
RHOC	rs148864610	1	112702704	G	A	1.24165e-11	1
RHOC	chr1:112708719	1	112708719	C	CAAGAT	2.91005e-09	2
SLC16A1	rs6670866	1	112886205	G	A	3.53893e-10	1
SLC16A1	rs142889341	1	113058324	A	C	2.82825e-06	2
LRIG2	rs12072108	1	113147632	C	G	1.67896e-60	1
PHTF1	rs4839000	1	113737513	T	G	5.85182e-45	1
PHTF1	rs3752954	1	113699500	C	T	3.69019e-15	2
PHTF1	rs1217416	1	113858182	T	C	2.60118e-07	3
PHTF1	rs139065878	1	113585237	A	G	3.5388e-05	4
BCL2L15	rs191594724	1	113874413	T	A	3.94216e-11	1
BCL2L15	chr1:113885255	1	113885255	C	CA	1.00697e-07	2
AP4B1	rs17464525	1	113901277	A	G	4.03371e-20	1
AP4B1	rs1746860	1	113886718	C	T	1.05606e-18	2
DCLRE1B	rs12079716	1	113901972	G	T	1.21317e-15	1
DCLRE1B	rs11102694	1	113883379	A	G	9.60832e-11	2
HIPK1-AS1	rs7545038	1	113936808	G	A	1.65182e-22	1
HIPK1-AS1	rs1985435	1	113926961	T	C	5.26225e-06	2
HIPK1	rs2358996	1	113973095	A	G	7.66566e-13	1
HIPK1	rs12120232	1	114652036	T	G	6.86231e-06	2
OLFML3	rs6699559	1	114008507	T	C	6.60203e-06	1
OLFML3	rs17032718	1	114342132	T	G	2.07301e-06	2
OLFML3	rs56249115	1	114270663	T	C	1.10382e-05	3
OLFML3	rs11584682	1	114149859	C	G	6.15404e-05	4
TRIM33	rs11102800	1	114498310	T	C	8.88346e-12	1
TRIM33	rs60316949	1	114522726	G	A	3.08828e-07	2
TRIM33	rs187031209	1	114721804	C	T	1.89039e-06	3
BCAS2	rs8128	1	114568062	C	A	7.52526e-23	1
BCAS2	rs147738362	1	115336184	A	G	1.24717e-05	2
DENND2C	rs1286201	1	115112245	A	G	2.35724e-05	1
DENND2C	rs186724752	1	114610470	A	G	4.64136e-06	2
CSDE1	rs35611855	1	114408459	GA	G	1.20561e-08	1
CSDE1	chr1:114734357	1	114734357	G	GA	5.42297e-05	2
TSPAN2	rs1998009	1	115052289	A	C	5.96229e-29	1
TSPAN2	rs57143685	1	115102492	C	T	1.1208e-07	2
TSPAN2	rs57464186	1	115059375	A	G	2.78332e-06	3
TSPAN2	rs113446269	1	114961428	T	C	2.20668e-05	4
VANGL1	rs116216703	1	115641998	C	G	3.0296e-55	1
VANGL1	rs3811010	1	115693128	T	G	1.75825e-09	2
VANGL1	rs4543791	1	115724627	T	A	3.20492e-07	3
CASQ2	rs77797301	1	115671808	T	C	1.64582e-10	1
LOC101928977	rs1775511	1	115962281	A	G	2.09004e-11	1
LOC101928977	rs78641661	1	115872810	C	A	1.36023e-05	2
SLC22A15	rs4839509	1	115981172	G	A	1.32041e-18	1
SLC22A15	rs75391898	1	115944268	T	C	8.69221e-09	2
MAB21L3	rs2474925	1	116120035	C	T	7.37477e-64	1
ATP1A1	rs1775524	1	115872398	A	G	2.21894e-05	1
ATP1A1-AS1	rs850610	1	116406090	A	G	8.30209e-20	1
ATP1A1-AS1	rs7548848	1	117294582	T	C	6.31607e-05	2
CD58	rs114434486	1	116558301	T	C	3.28483e-06	1
IGSF3	rs699784	1	116658117	C	T	2.96133e-21	1
IGSF3	rs1007813057	1	116656946	G	T	6.60884e-05	2
PTGFRN	rs10801920	1	116979690	T	C	1.24355e-07	1
PTGFRN	rs1127655	1	116987885	T	C	6.8058e-08	2
PTGFRN	rs4128518	1	116952198	C	T	2.69382e-07	3
PTGFRN	rs56950967	1	116796789	T	C	1.59368e-06	4
CD101	rs12130298	1	117001709	C	A	2.7662e-14	1
CD101	rs386634962	1	117014609	A	G	4.80938e-06	2
CD101	rs12735582	1	117019172	T	G	8.87203e-07	3
CD101	rs10923188	1	116978043	T	C	1.55914e-05	4
LOC101929099	rs56185343	1	117027820	A	G	9.01111e-08	1
LOC101929099	rs73004198	1	117059505	C	T	1.7448e-05	2
LOC101929099	rs3767769	1	117074048	G	A	1.12396e-05	3
LOC101929099	rs6691646	1	116496286	A	G	1.2046e-05	4
LOC101929099	rs12049020	1	116357763	A	C	5.32674e-05	5
TTF2	rs80220227	1	117057188	T	C	5.30329e-44	1
TTF2	rs2764858	1	117083341	C	T	3.99194e-13	2
TTF2	rs138278442	1	117074271	T	C	2.99923e-05	3
TRIM45	rs11803346	1	117171598	T	C	1.37951e-10	1
VTCN1	rs77457286	1	117173195	A	C	2.42296e-28	1
VTCN1	rs184435256	1	117112900	A	T	2.56898e-07	2
VTCN1	rs78167111	1	117278951	C	T	1.43725e-07	3
VTCN1	rs61759536	1	117210921	A	G	6.32125e-08	4
VTCN1	rs75691513	1	117164118	T	C	1.11885e-07	5
VTCN1	rs10754341	1	117205190	T	C	9.5871e-07	6
MAN1A2	rs1023711802	1	117427158	A	AT	2.31134e-12	1
FAM46C	rs6684265	1	117562932	A	G	1.2458e-16	1
FAM46C	rs2066411	1	117624128	G	A	3.94591e-07	2
GDAP2	rs12026243	1	117816828	T	C	3.1433e-08	1
GDAP2	rs2359597	1	117919096	T	C	7.526e-05	2
WDR3	chr1:117828513	1	117828513	T	TCTCA	4.32782e-11	1
SPAG17	rs60450880	1	118000022	C	A	2.07134e-122	1
SPAG17	rs1213857	1	118617960	A	G	7.03456e-06	2
SPAG17	rs2806876	1	117027870	T	C	1.27794e-05	3
WARS2	rs878006	1	119040799	G	A	3.75443e-09	1
WARS2	rs12406338	1	119034579	T	C	2.04946e-37	2
WARS2	rs34435680	1	119027145	T	C	1.09408e-15	3
WARS2	rs12086	1	119031237	C	T	6.66459e-09	4
WARS2	rs188388997	1	119182391	C	G	3.51958e-06	5
WARS2	rs115872545	1	118983602	T	C	3.18446e-05	6
WARS2	rs1325751	1	119362234	T	C	6.09109e-06	7
WARS2	rs10923832	1	119463765	A	G	9.06634e-05	8
LOC101929147	rs61806982	1	119177063	C	T	8.92912e-64	1
LOC101929147	rs78476309	1	118986455	G	C	9.87772e-10	2
LOC101929147	rs59521374	1	118480871	C	T	1.12189e-07	3
LOC101929147	chr1:119160967	1	119160967	T	TAACA	7.479e-07	4
LOC101929147	rs76385197	1	119163970	A	G	8.64133e-06	5
ZNF697	rs10802121	1	119612086	G	A	8.50103e-17	1
ZNF697	rs184261280	1	119656597	G	A	7.65757e-12	2
PHGDH	rs12127605	1	119685561	T	C	3.86312e-13	1
PHGDH	rs753424	1	119773543	C	T	1.42912e-06	2
HMGCS2	rs17258467	1	119780435	C	G	5.33962e-75	1
HMGCS2	rs662924	1	119756399	A	T	3.15387e-11	2
[truncated: 32,727 more rows]
