# Supplementary material for: Author Correction: Nasal airway transcriptome-wide association study of asthma reveals genetically driven mucus pathobiology
Source: Nat Commun. 2022 Oct 3;13:5806. doi: 10.1038/s41467-022-33097-z (PMC9530212; doi:10.1038/s41467-022-33097-z)
Supplement: Supplementary file 1 — Incorrect Supplementary Data 1-14 [file 41467_2022_33097_MOESM1_ESM.zip › Supplementary Data 4.xlsx]

## Sheet: Sheet1
Supplementary Data 4. Table of COA and AOA TWAS genes from nasal epithelium and six other GTEX tissues
Adult Onset Asthma TWAS genes									Childhood Onset Asthma TWAS genes
Gene	Nasal	WB	Lung	Skin_Sun	Skin_Not_Sun	Ileum	Spleen		Gene	Nasal	WB	Lung	Skin_Sun	Skin_Not_Sun	Ileum	Spleen
GAL3ST2	1	0	0	0	0	0	0		LOC115110	1	0	0	0	0	0	0
BACH2	1	0	0	0	0	0	0		MRPL9	1	0	0	0	0	0	0
C7orf26	1	0	0	0	0	0	0		RIIAD1	1	0	0	0	0	0	0
IL33	1	0	0	0	0	0	0		SLC9A4	1	0	0	0	0	0	0
MUC2	1	0	0	0	0	0	0		IL1R2	1	0	0	0	0	0	0
MUC5AC	1	0	0	0	0	0	0		GAL3ST2	1	0	0	0	0	0	0
FADS1	1	0	0	0	0	0	0		NEU4	1	0	0	0	0	0	0
HDAC7	1	0	0	0	0	0	0		LINC01237	1	0	0	0	0	0	0
RAB5B	1	0	0	0	0	0	0		CCDC66	1	0	0	0	0	0	0
UBAC2-AS1	1	0	0	0	0	0	0		SLC15A2	1	0	0	0	0	0	0
UBAC2	1	0	0	0	0	0	0		RUVBL1	1	0	0	0	0	0	0
RERE	1	1	1	1	1	0	1		TIPARP	1	0	0	0	0	0	0
IL18R1	1	0	0	1	1	0	0		NFKB1	1	0	0	0	0	0	0
D2HGDH	1	1	1	1	1	1	1		MIR3936	1	0	0	0	0	0	0
TSLP	1	0	0	1	1	0	0		LOC553103	1	0	0	0	0	0	0
PDLIM4	1	0	0	1	1	0	0		UQCRQ	1	0	0	0	0	0	0
SIK2	1	1	0	1	0	0	0		BACH2	1	0	0	0	0	0	0
RPS26	1	1	1	1	0	1	0		ITGB8	1	0	0	0	0	0	0
RP5-1115A15.1	0	1	1	0	1	0	1		JAZF1	1	0	0	0	0	0	0
AC007248.6	0	1	0	0	0	0	0		ERMP1	1	0	0	0	0	0	0
AC007278.3	0	1	1	1	0	1	1		IL33	1	0	0	0	0	0	0
UBE2E2	0	1	0	0	0	0	0		HHEX	1	0	0	0	0	0	0
SLC22A5	0	1	1	1	1	1	1		WBP1L	1	0	0	0	0	0	0
AC116366.6	0	1	0	0	1	0	0		SYT13	1	0	0	0	0	0	0
CCZ1B	0	1	0	0	0	1	0		MYO7A	1	0	0	0	0	0	0
TMEM258	0	1	0	1	0	0	0		AAMDC	1	0	0	0	0	0	0
FADS2	0	1	1	1	0	1	1		RAB5B	1	0	0	0	0	0	0
WNT11	0	1	0	0	0	0	0		NABP2	1	0	0	0	0	0	0
SUOX	0	1	1	1	1	1	1		PITPNM2	1	0	0	0	0	0	0
FCER1G	0	0	1	0	0	0	0		UBAC2	1	0	0	0	0	0	0
AC007248.7	0	0	1	0	0	0	0		UBAC2-AS1	1	0	0	0	0	0	0
MDN1	0	0	1	0	0	0	0		ITPKA	1	0	0	0	0	0	0
LAYN	0	0	1	0	0	0	0		DEXI	1	0	0	0	0	0	0
CLEC16A	0	0	1	0	0	1	0		NSMCE1	1	0	0	0	0	0	0
ZDHHC18	0	0	0	1	1	0	0		ATP2A1	1	0	0	0	0	0	0
RP11-422P24.10	0	0	0	1	0	0	1		LINC00672	1	0	0	0	0	0	0
IL1RL2	0	0	0	1	1	0	0		RPL19	1	0	0	0	0	0	0
IL18RAP	0	0	0	1	1	0	0		MED1	1	0	0	0	0	0	0
SLC9A2	0	0	0	1	0	0	0		GRB7	1	0	0	0	0	0	0
ANKRD44	0	0	0	1	0	0	0		IKZF3	1	0	0	0	0	0	0
AC114730.3	0	0	0	1	0	0	0		PSMD3	1	0	0	0	0	0	0
LINC00885	0	0	0	1	0	0	0		RARA-AS1	1	0	0	0	0	0	0
RAD50	0	0	0	1	1	1	0		STAT5A	1	0	0	0	0	0	0
44447	0	0	0	1	0	0	0		HEXIM1	1	0	0	0	0	0	0
C11orf1	0	0	0	1	0	0	0		LOC644172	1	0	0	0	0	0	0
LRP1	0	0	0	1	0	0	0		MGC57346	1	0	0	0	0	0	0
IQCH	0	0	0	1	1	0	0		ZNF652	1	0	0	0	0	0	0
FNDC5	0	0	0	0	1	0	0		SPOP	1	0	0	0	0	0	0
WDR36	0	0	0	0	1	0	0		MUC16	1	0	0	0	0	0	0
NDFIP1	0	0	0	0	1	0	0		FOXA3	1	0	0	0	0	0	0
C11orf52	0	0	0	0	1	0	0		LIME1	1	0	0	0	0	0	0
SDR9C7	0	0	0	0	1	0	0		LINGO4	1	0	1	1	1	0	0
CTD-2020K17.3	0	0	0	0	1	0	0		FLG-AS1	1	0	1	1	1	0	1
GPR157	0	0	0	0	0	1	0		FCER1G	1	1	1	1	0	0	0
ZNF362	0	0	0	0	0	1	0		IL18R1	1	1	1	1	1	0	0
TRAF1	0	0	0	0	0	1	0		RFTN2	1	0	1	0	0	0	1
RP11-104L21.2	0	0	0	0	0	0	1		D2HGDH	1	1	1	1	1	1	1
ING5	0	0	0	0	0	0	1		EAF2	1	0	1	0	1	0	0
SLC25A46	0	0	0	0	0	0	1		FAM114A1	1	0	1	0	0	0	1
TMEM232	0	0	0	0	0	0	1		TSLP	1	0	0	1	1	0	1
PCMTD1	0	0	0	0	0	0	1		PDLIM4	1	0	0	1	1	0	0
FDXACB1	0	0	0	0	0	0	1		SLC22A5	1	1	1	1	1	1	1
									SEPT8	1	0	0	1	1	0	0
									RGS14	1	0	1	1	1	0	0
									SUFU	1	0	0	1	0	0	0
									RPS26	1	1	1	1	0	1	0
									SPPL3	1	0	1	0	0	1	0
									CDK2AP1	1	0	1	1	1	1	1
									ABCB9	1	0	1	1	1	1	0
									CHP1	1	0	0	1	0	0	0
									IQGAP1	1	0	0	1	0	0	0
									IL4R	1	1	1	0	0	0	0
									STARD3	1	1	0	1	0	0	0
									PGAP3	1	1	1	1	1	1	1
									ERBB2	1	0	0	1	1	0	0
									GSDMB	1	1	1	1	0	1	1
									GSDMA	1	0	1	1	0	1	1
									MED24	1	1	1	1	1	1	1
									SMARCE1	1	0	1	0	1	0	0
									SPATA32	1	1	0	1	0	0	0
									LRRC37A4P	1	1	1	1	1	1	1
									CRHR1-IT1	1	1	1	1	1	0	1
									KANSL1	1	0	0	0	0	1	0
									KANSL1-AS1	1	1	1	1	1	1	1
									LRRC37A	1	0	0	1	1	1	0
									SMAD4	1	0	1	1	0	0	1
									POLI	1	0	1	1	0	0	1
									STMN3	1	1	0	1	0	0	0
									RERE	0	1	0	1	1	0	1
									RP5-1115A15.1	0	1	1	1	1	0	1
									CD52	0	1	0	0	0	0	0
									TDRKH	0	1	1	1	1	0	1
									EFNA1	0	1	0	0	0	0	0
									ADORA1	0	1	0	0	0	0	0
									IL18RAP	0	1	0	1	1	0	0
									AC007248.6	0	1	0	0	0	0	0
									AC007278.3	0	1	1	1	0	1	1
									AC007278.2	0	1	1	0	0	0	0
									PLCL1	0	1	0	0	0	0	0
									FAM117B	0	1	0	0	0	0	0
									AP1S3	0	1	0	0	0	1	1
									AC131097.3	0	1	0	1	1	0	1
									EEFSEC	0	1	1	0	1	0	0
									ZBTB38	0	1	0	0	0	0	0
									RP11-211G3.3	0	1	0	0	0	0	0
									TLR10	0	1	0	0	0	0	0
									SLC25A46	0	1	0	1	0	0	1
									HSPA4	0	1	0	0	0	0	0
									AC116366.6	0	1	0	0	1	0	0
									ZNF76	0	1	0	0	0	0	0
									DEF6	0	1	1	0	0	0	0
									AHI1	0	1	0	1	1	0	1
									IRF5	0	1	1	1	1	0	0
									PSMD5-AS1	0	1	0	0	1	1	0
									ADO	0	1	0	0	0	0	0
									EIF2S2P3	0	1	1	0	1	1	1
									TMEM180	0	1	1	0	0	1	1
									TRIM8	0	1	1	1	0	0	0
									C10orf32	0	1	0	0	0	1	0
									KAT5	0	1	0	0	0	0	0
									RP11-770G2.2	0	1	0	0	0	0	0
									EFEMP2	0	1	0	0	0	0	0
									SNX32	0	1	0	0	0	0	1
									WNT11	0	1	0	0	0	0	0
									LRRC32	0	1	0	0	0	0	0
									SUOX	0	1	1	1	1	1	1
									SETD8	0	1	0	0	0	0	0
									RTF1	0	1	0	0	0	0	0
									MAP2K5	0	1	0	0	1	0	0
									LCAT	0	1	0	0	0	0	0
									RP11-94L15.2	0	1	0	0	0	0	0
									ORMDL3	0	1	1	1	1	0	1
									MSL1	0	1	1	1	1	1	1
									MLX	0	1	0	0	0	0	0
									RP11-798G7.5	0	1	1	1	1	0	1
									DND1P1	0	1	1	1	1	1	1
									RP11-707O23.5	0	1	1	1	1	1	1
									RP11-259G18.2	0	1	1	1	1	1	1
									RP11-259G18.3	0	1	1	1	1	1	1
									LRRC37A2	0	1	1	1	1	1	1
									GNGT2	0	1	0	0	0	0	0
									TEF	0	1	0	0	0	0	0
									PMM1	0	1	0	1	1	0	1
									DESI1	0	1	1	1	1	0	0
									XRCC6	0	1	0	0	0	0	0
									MEI1	0	1	1	1	1	1	1
									EVI5	0	0	1	1	0	0	0
									FLG	0	0	1	1	0	0	0
									RP11-98D18.15	0	0	1	0	0	0	0
									TMEM81	0	0	1	1	0	0	0
									LBH	0	0	1	1	0	0	1
									LCLAT1	0	0	1	0	0	1	1
									AC007248.7	0	0	1	0	0	0	0
									ARHGAP15	0	0	1	0	0	0	0
									AC013264.2	0	0	1	0	0	0	0
									BOK	0	0	1	0	0	0	0
									BOK-AS1	0	0	1	0	0	0	0
									FAM208A	0	0	1	1	1	0	0
									WDR36	0	0	1	1	1	0	0
									AC034220.3	0	0	1	0	0	0	0
									STEAP1B	0	0	1	0	0	0	0
									JAZF1-AS1	0	0	1	0	0	0	0
									COLEC10	0	0	1	0	0	0	0
									MARK2P9	0	0	1	0	0	0	1
									KRT8P26	0	0	1	0	1	0	0
									AP5B1	0	0	1	0	0	0	0
									BANF1	0	0	1	1	0	0	1
									DDX6	0	0	1	0	0	0	0
									ACADS	0	0	1	0	0	0	0
									ARL6IP4	0	0	1	0	0	0	0
									MPHOSPH9	0	0	1	0	1	0	1
									GPR132	0	0	1	0	0	0	0
									OIP5-AS1	0	0	1	1	1	0	0
									CLEC16A	0	0	1	0	0	1	0
									RP11-400F19.18	0	0	1	0	0	0	0
									MAPT	0	0	1	1	1	0	0
									RP11-259G18.1	0	0	1	1	1	1	0
									FAM215B	0	0	1	0	0	0	0
									WNT3	0	0	1	0	0	1	0
									RP4-610C12.4	0	0	1	0	0	0	0
									FRG1B	0	0	1	0	1	0	0
									ACO2	0	0	1	0	0	0	0
									FLG2	0	0	0	1	0	0	0
									CRNN	0	0	0	1	1	0	0
									SPRR1B	0	0	0	1	0	0	0
									IL1RL2	0	0	0	1	1	0	0
									SLC9A2	0	0	0	1	0	0	0
									AC114730.3	0	0	0	1	1	0	0
									AC114730.2	0	0	0	1	0	0	0
									AC093642.3	0	0	0	1	1	0	0
									RBM15B	0	0	0	1	0	0	0
									LPP-AS2	0	0	0	1	0	0	0
									NRROS	0	0	0	1	0	0	0
									SLC39A8	0	0	0	1	0	0	0
									TMEM232	0	0	0	1	0	0	1
									RAD50	0	0	0	1	1	1	0
									KIF3A	0	0	0	1	0	0	0
									GNPDA1	0	0	0	1	0	0	0
									TCP11	0	0	0	1	1	0	0
									LINC00271	0	0	0	1	1	0	0
									AC073072.5	0	0	0	1	1	1	0
									TRAF1	0	0	0	1	1	0	0
									PSMD5	0	0	0	1	0	0	0
									EIF1AD	0	0	0	1	0	0	0
									SDR9C7	0	0	0	1	1	0	0
									LRP1	0	0	0	1	0	0	0
									MLEC	0	0	0	1	1	0	0
									RP11-216P16.2	0	0	0	1	0	0	0
									C12orf65	0	0	0	1	0	0	0
									SMAD3	0	0	0	1	0	0	0
									IQCH	0	0	0	1	1	0	0
									CTD-3203P2.1	0	0	0	1	0	0	1
									AC087491.2	0	0	0	1	1	0	0
									PPP1R1B	0	0	0	1	1	0	0
									RP11-387H17.4	0	0	0	1	0	0	0
									RP11-798G7.6	0	0	0	1	0	0	0
									RPS26P8	0	0	0	1	0	1	0
									SERPINB7	0	0	0	1	1	0	0
									RANGAP1	0	0	0	1	0	0	0
									TNFRSF13C	0	0	0	1	0	0	0
									BTG2	0	0	0	0	1	0	0
									DSTYK	0	0	0	0	1	0	0
									AC114730.11	0	0	0	0	1	0	0
									RP11-341N2.1	0	0	0	0	1	0	0
									TLR6	0	0	0	0	1	0	0
									NDFIP1	0	0	0	0	1	0	0
									PPARD	0	0	0	0	1	0	0
									RP3-388E23.2	0	0	0	0	1	0	0
									PVT1	0	0	0	0	1	0	0
									PDCD1LG2	0	0	0	0	1	0	0
									NAGLU	0	0	0	0	1	0	0
									FAM134C	0	0	0	0	1	0	0
									PLEKHH3	0	0	0	0	1	0	0
									CTD-2020K17.3	0	0	0	0	1	0	0
									CTB-39G8.3	0	0	0	0	1	0	0
									RP3-395M20.7	0	0	0	0	0	1	0
									GPR157	0	0	0	0	0	1	0
									CTNNBIP1	0	0	0	0	0	1	0
									INPP5B	0	0	0	0	0	1	0
									MAP3K11	0	0	0	0	0	1	0
									TREH	0	0	0	0	0	1	0
									MSI1	0	0	0	0	0	1	0
									P2RX4	0	0	0	0	0	1	0
									EMP2	0	0	0	0	0	1	0
									TUFM	0	0	0	0	0	1	0
									RP11-690G19.3	0	0	0	0	0	1	0
									FBXL20	0	0	0	0	0	1	0
									CTD-2267D19.3	0	0	0	0	0	1	0
									POM121L9P	0	0	0	0	0	1	0
									CCDC134	0	0	0	0	0	1	0
									CNKSR1	0	0	0	0	0	0	1
									HRNR	0	0	0	0	0	0	1
									RP11-104L21.2	0	0	0	0	0	0	1
									ING5	0	0	0	0	0	0	1
									BBS12	0	0	0	0	0	0	1
									AFF4	0	0	0	0	0	0	1
									ADAM1A	0	0	0	0	0	0	1
									CABP1	0	0	0	0	0	0	1
									OIP5	0	0	0	0	0	0	1
									RP11-1348G14.4	0	0	0	0	0	0	1
									ZPBP2	0	0	0	0	0	0	1
									CSF3	0	0	0	0	0	0	1
									DCAKD	0	0	0	0	0	0	1
									CCDC68	0	0	0	0	0	0	1
