# Supplementary material for: Author Correction: Nasal airway transcriptome-wide association study of asthma reveals genetically driven mucus pathobiology
Source: Nat Commun. 2022 Oct 3;13:5806. doi: 10.1038/s41467-022-33097-z (PMC9530212; doi:10.1038/s41467-022-33097-z)
Supplement: Supplementary file 1 — Incorrect Supplementary Data 1-14 [file 41467_2022_33097_MOESM1_ESM.zip › Supplementary Data 9.xlsx]

## Sheet: Sheet1
Supplementary Data 9. Cough (UKBB_22504) and Phlegm (UKBB_22502) nasal TWAS hits. Two sided TWAS p-values were obtained from FUSION.
Trait	Gene	Gene Position (Hg38)	Best GWAS SNP	GWAS p	Best eQTL SNP	eQTL p	HSQ	TWAS.Z	TWAS.P	PP3	PP4
Cough(UKBB 22502)	MUC5AC	chr11:1,157,953-1,201,141	rs11602802	2.01813e-07	rs12788104	4.63643e-41	0.321	5.22946	1.7e-07	0.021	0.978
Phlegm (UKBB 22504)	MUC6	chr11:1,012,823-1,036,718	rs10902094	4.33681e-09	rs11600289	7.08815e-08	0.0771	-4.68083	2.86e-06	0.029	0.97
Phlegm (UKBB 22504)	MUC2	chr11:1,074,875-1,110,508	rs10902094	4.33681e-09	rs12795839	1.15393e-23	0.2092	-5.32547	1.01e-07	0.036	0.964
Phlegm (UKBB 22504)	MUC5AC	chr11:1,157,953-1,201,141	rs10902094	4.33681e-09	rs12788104	4.63643e-41	0.321	5.92381	3.15e-09	0.028	0.972
Phlegm (UKBB 22504)	FUT2	chr19:48,695,971-48,705,951	rs492602	3.50778e-10	rs516246	3.16366e-171	0.6471	-6.29455	3.08e-10	0.014	0.986
Phlegm (UKBB 22504)	RASIP1	chr19:48,720,585-48,740,610	rs492602	3.50778e-10	rs8112983	1.83846e-91	0.3986	5.16001	2.47e-07	0.854	0.146
